# Supplementary material for: Faecal microbiota and cytokine profiles of rural Cambodian infants linked to diet and diarrhoeal episodes
Source: NPJ Biofilms Microbiomes. 2024 Sep 14;10:85. doi: 10.1038/s41522-024-00562-0 (PMC11401897; doi:10.1038/s41522-024-00562-0)
Supplement: Supplementary file 2 — Supplementary File 1 [file 41522_2024_562_MOESM2_ESM.xlsx]

## Sheet: Genus abudnance and storage
sample_ID	frozen_and_DNA_Sheild_for_child.x	age_days	storage_method	time_point	frozen_and_DNA_Sheild_for_child.y	use_of_feeding_bottle	still_breast_feeding	complementary_feeding	stunting_z_score	underweight_z_score	wasting_z_score	improved_toilet	household_toilet_facility	low_birth_weight	total_number_in_household	hand_washing_score	age_in_months	patient_ID	sample_date	frozen_and_DNA_Sheild_for_child	sample_date_sample_collected	village	recent_antibiotics	antibiotic_name	recent_probiotics	probiotic_name	any_recent_illness	diarrhea_illness	diarrhea_still_occuring	fever	cough	Abiotrophia	Acetanaerobacterium	Acetobacter	Acinetobacter	Actinomyces	Aeromonas	Agathobacter	Aggregatibacter	Akkermansia	Alistipes	Alloprevotella	Anaerosporobacter	Anaerostipes	Anaerotignum	Anoxybacillus	Arcanobacterium	Bacillus	Bacteroides
C2	y	209	DNA Shield	1	y	No	Yes	Yes	0.384692	0.400694	0.296951	No	No_Facility	Normal	10	3	5	1	2017-05-02	y	2017-05-02	K1	Yes	amoxycillin	No	NA	Yes	Yes	Yes	Yes	Yes	0	0	0	0	31	0	0	0	0	0	22	0	0	0	0	0	0	441
C3	y	223	DNA Shield	2	y	No	Yes	Yes	0.384692	0.400694	0.296951	No	No_Facility	Normal	10	3	5	1	2017-05-16	y	2017-05-16	K1	No	NA	No	NA	No	No	No	No	No	0	0	0	0	32	0	0	0	0	0	119	0	0	0	0	0	76	873
C1	y	199	DNA Shield	3	y	No	Yes	Yes	0.384692	0.400694	0.296951	No	No_Facility	Normal	10	3	5	1	2017-04-22	y	2017-04-22	K1	No	NA	No	NA	Yes	Yes	Yes	No	No	0	0	0	0	21	0	0	0	0	0	50	0	107	0	0	0	0	137
C146	y	209	Frozen	1	y	No	Yes	Yes	0.384692	0.400694	0.296951	No	No_Facility	Normal	10	3	5	1	2017-05-02	y	2017-05-02	K1	Yes	amoxycillin	No	NA	Yes	Yes	Yes	Yes	Yes	0	0	0	0	9	0	0	0	0	0	85	0	0	0	0	0	0	691
C147	y	223	Frozen	2	y	No	Yes	Yes	0.384692	0.400694	0.296951	No	No_Facility	Normal	10	3	5	1	2017-05-16	y	2017-05-16	K1	No	NA	No	NA	No	No	No	No	No	0	0	0	0	88	0	0	0	0	0	18	0	0	0	0	0	58	694
C145	y	199	Frozen	3	y	No	Yes	Yes	0.384692	0.400694	0.296951	No	No_Facility	Normal	10	3	5	1	2017-04-22	y	2017-04-22	K1	No	NA	No	NA	Yes	Yes	Yes	No	No	0	0	0	0	45	0	0	0	0	0	34	0	6	0	0	0	0	81
C8	n	241	DNA Shield	1	n	Yes	No	Yes	-0.356623	-1.43974	-1.61121	Yes	Flush_to_septic_tank	Unknown	3	3	6	23	2017-05-02	n	2017-05-02	K2	No	NA	No	NA	Yes	No	No	No	Yes	0	0	0	0	0	0	27	0	8	0	0	0	16	0	0	0	0	9145
C9	n	256	DNA Shield	2	n	Yes	No	Yes	-0.356623	-1.43974	-1.61121	Yes	Flush_to_septic_tank	Unknown	3	3	6	23	2017-05-17	n	2017-05-17	K2	No	NA	No	NA	No	No	No	No	No	0	0	0	0	0	0	20	0	11	0	0	4	10	0	0	0	0	7757
C7	y	230	DNA Shield	3	y	Yes	No	Yes	-0.356623	-1.43974	-1.61121	Yes	Flush_to_septic_tank	Unknown	3	3	6	23	2017-04-21	y	2017-04-21	K2	No	NA	No	NA	No	No	No	No	No	0	0	0	0	0	0	47	0	35	0	0	0	26	0	0	0	0	17899
C152	n	241	Frozen	1	n	Yes	No	Yes	-0.356623	-1.43974	-1.61121	Yes	Flush_to_septic_tank	Unknown	3	3	6	23	2017-05-02	n	2017-05-02	K2	No	NA	No	NA	Yes	No	No	No	Yes	NA	NA	NA	NA	NA	NA	NA	NA	NA	NA	NA	NA	NA	NA	NA	NA	NA	NA
C153	n	256	Frozen	2	n	Yes	No	Yes	-0.356623	-1.43974	-1.61121	Yes	Flush_to_septic_tank	Unknown	3	3	6	23	2017-05-17	n	2017-05-17	K2	No	NA	No	NA	No	No	No	No	No	NA	NA	NA	NA	NA	NA	NA	NA	NA	NA	NA	NA	NA	NA	NA	NA	NA	NA
C151	y	230	Frozen	3	y	Yes	No	Yes	-0.356623	-1.43974	-1.61121	Yes	Flush_to_septic_tank	Unknown	3	3	6	23	2017-04-21	y	2017-04-21	K2	No	NA	No	NA	No	No	No	No	No	0	0	0	0	0	0	7	0	477	0	0	0	0	0	0	0	0	347
C11	y	162	DNA Shield	1	y	Yes	Yes	No	-2.0058	-0.515241	1.34774	Yes	Flush_to_septic_tank	Normal	6	6	4	26	2017-05-02	y	2017-05-02	K2	No	NA	No	NA	No	No	No	No	No	0	0	0	0	540	0	0	0	0	0	0	0	0	0	0	0	0	7357
C12	y	205	DNA Shield	2	y	Yes	Yes	No	-2.0058	-0.515241	1.34774	Yes	Flush_to_septic_tank	Normal	6	6	4	26	2017-06-14	y	2017-06-14	K2	No	NA	No	NA	No	No	No	No	No	0	0	0	0	86	0	46	0	0	23	2485	0	0	0	0	0	0	410
C10	n	152	DNA Shield	3	n	Yes	Yes	No	-2.0058	-0.515241	1.34774	Yes	Flush_to_septic_tank	Normal	6	6	4	26	2017-04-22	n	2017-04-22	K2	No	NA	No	NA	No	No	No	No	No	0	0	0	0	163	0	0	0	0	0	0	0	0	0	0	0	0	17200
C155	y	162	Frozen	1	y	Yes	Yes	No	-2.0058	-0.515241	1.34774	Yes	Flush_to_septic_tank	Normal	6	6	4	26	2017-05-02	y	2017-05-02	K2	No	NA	No	NA	No	No	No	No	No	0	0	0	0	766	0	0	0	0	0	0	0	0	0	0	0	0	3905
C156	y	205	Frozen	2	y	Yes	Yes	No	-2.0058	-0.515241	1.34774	Yes	Flush_to_septic_tank	Normal	6	6	4	26	2017-06-14	y	2017-06-14	K2	No	NA	No	NA	No	No	No	No	No	0	0	0	0	0	0	0	0	0	0	0	0	0	0	0	0	0	7
C154	n	152	Frozen	3	n	Yes	Yes	No	-2.0058	-0.515241	1.34774	Yes	Flush_to_septic_tank	Normal	6	6	4	26	2017-04-22	n	2017-04-22	K2	No	NA	No	NA	No	No	No	No	No	NA	NA	NA	NA	NA	NA	NA	NA	NA	NA	NA	NA	NA	NA	NA	NA	NA	NA
C15	n	258	DNA Shield	1	n	Yes	No	Yes	-0.401764	-0.757891	-0.64543	No	No_Facility	Normal	8	9	7	43	2017-05-02	n	2017-05-03	K3	No	NA	No	NA	Yes	Yes	Yes	Yes	No	0	0	0	35	30	0	0	0	0	0	1929	0	0	0	0	0	0	20
C16	y	299	DNA Shield	2	y	Yes	No	Yes	-0.401764	-0.757891	-0.64543	No	No_Facility	Normal	8	9	7	43	2017-06-13	y	2017-06-13	K5	No	NA	No	NA	No	No	No	No	No	0	0	0	0	30	0	107	0	0	0	2204	0	0	0	0	0	0	82
C14	y	250	DNA Shield	3	y	Yes	No	Yes	-0.401764	-0.757891	-0.64543	No	No_Facility	Normal	8	9	7	43	2017-04-24	y	2017-04-25	K3	No	NA	No	NA	No	No	No	No	No	0	0	0	0	0	0	8	0	0	0	0	0	0	0	0	0	0	291
C159	n	258	Frozen	1	n	Yes	No	Yes	-0.401764	-0.757891	-0.64543	No	No_Facility	Normal	8	9	7	43	2017-05-02	n	2017-05-03	K3	No	NA	No	NA	Yes	Yes	Yes	Yes	No	NA	NA	NA	NA	NA	NA	NA	NA	NA	NA	NA	NA	NA	NA	NA	NA	NA	NA
C160	y	299	Frozen	2	y	Yes	No	Yes	-0.401764	-0.757891	-0.64543	No	No_Facility	Normal	8	9	7	43	2017-06-13	y	2017-06-13	K5	No	NA	No	NA	No	No	No	No	No	0	0	0	0	57	0	11	0	0	0	0	0	0	0	0	0	0	18
C158	y	250	Frozen	3	y	Yes	No	Yes	-0.401764	-0.757891	-0.64543	No	No_Facility	Normal	8	9	7	43	2017-04-24	y	2017-04-25	K3	No	NA	No	NA	No	No	No	No	No	0	0	0	0	56	0	0	0	0	14	186	0	0	0	0	0	0	384
C18	y	181	DNA Shield	1	y	No	Yes	No	-2.06152	-1.17765	0.50513	Yes	Flush_to_septic_tank	Normal	6	5	5	48	2017-05-02	y	2017-05-02	K3	No	NA	No	NA	No	No	No	No	No	0	0	0	16	238	0	0	0	0	0	0	0	0	0	9	0	28	0
C19	y	195	DNA Shield	2	y	No	Yes	No	-2.06152	-1.17765	0.50513	Yes	Flush_to_septic_tank	Normal	6	5	5	48	2017-05-16	y	2017-05-16	K3	No	NA	No	NA	No	No	No	No	No	0	0	0	14	227	21	0	0	0	0	0	0	0	0	0	0	0	0
C17	y	171	DNA Shield	3	y	No	Yes	No	-2.06152	-1.17765	0.50513	Yes	Flush_to_septic_tank	Normal	6	5	5	48	2017-04-22	y	2017-04-22	K3	No	NA	No	NA	No	No	No	No	No	0	0	0	0	377	0	0	0	0	0	0	0	0	0	0	0	0	0
C162	y	181	Frozen	1	y	No	Yes	No	-2.06152	-1.17765	0.50513	Yes	Flush_to_septic_tank	Normal	6	5	5	48	2017-05-02	y	2017-05-02	K3	No	NA	No	NA	No	No	No	No	No	0	0	0	8	421	0	0	0	0	0	0	0	0	0	0	0	10	0
C163	y	195	Frozen	2	y	No	Yes	No	-2.06152	-1.17765	0.50513	Yes	Flush_to_septic_tank	Normal	6	5	5	48	2017-05-16	y	2017-05-16	K3	No	NA	No	NA	No	No	No	No	No	0	0	0	17	296	4	0	0	0	0	0	0	0	0	0	0	0	0
C161	y	171	Frozen	3	y	No	Yes	No	-2.06152	-1.17765	0.50513	Yes	Flush_to_septic_tank	Normal	6	5	5	48	2017-04-22	y	2017-04-22	K3	No	NA	No	NA	No	No	No	No	No	0	0	0	0	622	0	0	0	0	0	0	0	0	0	0	0	0	0
C23	y	212	DNA Shield	1	y	Yes	Yes	Yes	-1.33355	-0.561624	0.420846	No	No_Facility	Normal	6	5	6	49	2017-05-02	y	2017-05-02	K3	Yes	amoxycillin	No	NA	Yes	Yes	Yes	Yes	No	0	0	0	0	0	0	0	0	0	0	0	0	0	0	0	0	0	2093
C25	y	255	DNA Shield	2	y	Yes	Yes	Yes	-1.33355	-0.561624	0.420846	No	No_Facility	Normal	6	5	6	49	2017-06-14	y	2017-06-14	K3	No	NA	No	NA	No	No	No	No	No	0	0	0	0	0	0	8	0	0	5	0	0	1453	0	0	0	0	601
C24	y	239	DNA Shield	3	y	Yes	Yes	Yes	-1.33355	-0.561624	0.420846	No	No_Facility	Normal	6	5	6	49	2017-05-29	y	2017-05-29	K3	Yes	amoxycillin	No	NA	Yes	No	No	Yes	No	0	0	0	0	6	0	0	0	0	0	11	0	0	0	0	0	0	1341
C167	y	212	Frozen	1	y	Yes	Yes	Yes	-1.33355	-0.561624	0.420846	No	No_Facility	Normal	6	5	6	49	2017-05-02	y	2017-05-02	K3	Yes	amoxycillin	No	NA	Yes	Yes	Yes	Yes	No	0	0	0	0	0	0	0	0	0	0	0	0	0	0	17	0	0	73
C169	y	255	Frozen	2	y	Yes	Yes	Yes	-1.33355	-0.561624	0.420846	No	No_Facility	Normal	6	5	6	49	2017-06-14	y	2017-06-14	K3	No	NA	No	NA	No	No	No	No	No	0	0	0	0	0	0	7	0	0	0	0	0	1574	0	0	0	0	361
C168	y	239	Frozen	3	y	Yes	Yes	Yes	-1.33355	-0.561624	0.420846	No	No_Facility	Normal	6	5	6	49	2017-05-29	y	2017-05-29	K3	Yes	amoxycillin	No	NA	Yes	No	No	Yes	No	0	0	0	0	7	0	0	0	0	0	0	0	0	0	0	0	0	767
C27	y	215	DNA Shield	1	y	Yes	Yes	No	-0.539477	-0.971102	-0.816561	Yes	Flush_to_septic_tank	Normal	3	6	6	52	2017-05-03	y	2017-05-03	K3	No	NA	No	NA	No	No	No	No	No	0	0	0	0	20	0	0	0	0	0	0	0	4	0	0	0	0	9366
C28	y	228	DNA Shield	2	y	Yes	Yes	No	-0.539477	-0.971102	-0.816561	Yes	Flush_to_septic_tank	Normal	3	6	6	52	2017-05-16	y	2017-05-16	K3	No	NA	No	NA	Yes	No	No	No	Yes	0	0	0	0	35	0	34	0	0	0	0	0	0	0	0	0	0	10540
C26	y	204	DNA Shield	3	y	Yes	Yes	No	-0.539477	-0.971102	-0.816561	Yes	Flush_to_septic_tank	Normal	3	6	6	52	2017-04-22	y	2017-04-22	K3	No	NA	No	NA	Yes	No	No	Yes	Yes	0	0	0	0	8	0	162	0	288	8	0	0	0	0	0	0	0	11260
C171	y	215	Frozen	1	y	Yes	Yes	No	-0.539477	-0.971102	-0.816561	Yes	Flush_to_septic_tank	Normal	3	6	6	52	2017-05-03	y	2017-05-03	K3	No	NA	No	NA	No	No	No	No	No	0	0	0	0	63	0	0	0	0	0	0	0	0	0	0	0	0	8
C172	y	228	Frozen	2	y	Yes	Yes	No	-0.539477	-0.971102	-0.816561	Yes	Flush_to_septic_tank	Normal	3	6	6	52	2017-05-16	y	2017-05-16	K3	No	NA	No	NA	Yes	No	No	No	Yes	0	0	0	0	73	0	0	0	0	0	0	0	0	0	0	0	0	25
C170	y	204	Frozen	3	y	Yes	Yes	No	-0.539477	-0.971102	-0.816561	Yes	Flush_to_septic_tank	Normal	3	6	6	52	2017-04-22	y	2017-04-22	K3	No	NA	No	NA	Yes	No	No	Yes	Yes	0	0	0	0	41	0	10	0	300	0	0	0	0	0	0	0	0	14
C31	y	175	DNA Shield	1	y	No	Yes	No	-1.75619	-1.04393	0.259085	No	No_Facility	Normal	4	5	4	55	2017-05-03	y	2017-05-03	K3	No	NA	No	NA	Yes	Yes	Yes	Yes	Yes	0	0	0	0	0	0	0	0	0	0	0	0	0	0	0	0	0	1949
C33	y	216	DNA Shield	2	y	No	Yes	No	-1.75619	-1.04393	0.259085	No	No_Facility	Normal	4	5	4	55	2017-06-13	y	2017-06-13	K3	No	NA	No	NA	No	No	No	No	No	0	0	0	0	0	0	0	0	0	0	0	0	0	0	0	0	0	1646
C32	y	188	DNA Shield	3	y	No	Yes	No	-1.75619	-1.04393	0.259085	No	No_Facility	Normal	4	5	4	55	2017-05-16	y	2017-05-16	K3	Yes	cefixime	No	NA	Yes	Yes	Yes	Yes	No	0	0	0	0	0	0	0	0	93	0	0	0	0	0	0	0	0	4172
C175	y	175	Frozen	1	y	No	Yes	No	-1.75619	-1.04393	0.259085	No	No_Facility	Normal	4	5	4	55	2017-05-03	y	2017-05-03	K3	No	NA	No	NA	Yes	Yes	Yes	Yes	Yes	0	0	0	0	19	0	0	0	0	0	0	0	0	0	0	0	0	5
C177	y	216	Frozen	2	y	No	Yes	No	-1.75619	-1.04393	0.259085	No	No_Facility	Normal	4	5	4	55	2017-06-13	y	2017-06-13	K3	No	NA	No	NA	No	No	No	No	No	0	0	0	0	10	0	0	0	0	0	0	0	0	0	0	0	0	460
C176	y	188	Frozen	3	y	No	Yes	No	-1.75619	-1.04393	0.259085	No	No_Facility	Normal	4	5	4	55	2017-05-16	y	2017-05-16	K3	Yes	cefixime	No	NA	Yes	Yes	Yes	Yes	No	0	0	0	0	0	0	0	0	53	0	0	0	0	0	0	0	0	149
C37	y	229	DNA Shield	2	y	Yes	Yes	No	-0.894386	-1.20416	-0.79794	No	No_Facility	Normal	5	4	6	56	2017-05-17	y	2017-05-17	K3	No	NA	No	NA	Yes	No	No	Yes	No	0	0	0	0	297	0	11	0	0	0	5	0	0	0	0	0	0	9996
C35	y	203	DNA Shield	3	y	Yes	Yes	No	-0.894386	-1.20416	-0.79794	No	No_Facility	Normal	5	4	6	56	2017-04-21	y	2017-04-21	K3	No	NA	No	NA	No	No	No	No	No	0	0	0	0	0	0	0	0	0	0	44	0	0	0	0	0	0	6183
C180	n	214	Frozen	1	n	Yes	Yes	No	-0.894386	-1.20416	-0.79794	No	No_Facility	Normal	5	4	6	56	2017-05-02	n	2017-05-02	K3	No	NA	No	NA	No	No	No	No	No	0	0	0	0	0	0	0	0	0	0	0	0	0	0	0	0	0	39
C181	y	229	Frozen	2	y	Yes	Yes	No	-0.894386	-1.20416	-0.79794	No	No_Facility	Normal	5	4	6	56	2017-05-17	y	2017-05-17	K3	No	NA	No	NA	Yes	No	No	Yes	No	0	0	0	0	660	0	0	0	0	0	0	0	0	0	0	0	0	688
C179	y	203	Frozen	3	y	Yes	Yes	No	-0.894386	-1.20416	-0.79794	No	No_Facility	Normal	5	4	6	56	2017-04-21	y	2017-04-21	K3	No	NA	No	NA	No	No	No	No	No	0	0	0	0	0	0	0	0	0	0	0	0	0	0	0	0	0	327
C42	y	272	DNA Shield	1	y	Yes	No	Yes	-1.23892	-1.05356	-0.392486	Yes	Flush_to_septic_tank	Normal	5	5	8	67	2017-05-02	y	2017-05-02	K3	Yes	cefadroxile	Yes	SMECTA	Yes	Yes	No	Yes	Yes	0	0	0	106	50	13	0	0	13	13	62	0	9	0	0	0	0	7357
C43	y	286	DNA Shield	2	y	Yes	No	Yes	-1.23892	-1.05356	-0.392486	Yes	Flush_to_septic_tank	Normal	5	5	8	67	2017-05-16	y	2017-05-16	K3	No	NA	No	NA	Yes	No	No	Yes	No	0	0	0	176	30	0	0	0	41	6	272	0	15	41	0	0	0	4884
C41	y	261	DNA Shield	3	y	Yes	No	Yes	-1.23892	-1.05356	-0.392486	Yes	Flush_to_septic_tank	Normal	5	5	8	67	2017-04-21	y	2017-04-21	K3	Yes	cefadroxile	No	NA	Yes	No	No	No	Yes	0	0	0	70	45	20	5	0	5	11	34	0	4	0	0	0	0	7186
C186	y	272	Frozen	1	y	Yes	No	Yes	-1.23892	-1.05356	-0.392486	Yes	Flush_to_septic_tank	Normal	5	5	8	67	2017-05-02	y	2017-05-02	K3	Yes	cefadroxile	Yes	SMECTA	Yes	Yes	No	Yes	Yes	0	0	0	114	100	0	4	0	39	0	0	0	0	0	0	0	0	166
C187	y	286	Frozen	2	y	Yes	No	Yes	-1.23892	-1.05356	-0.392486	Yes	Flush_to_septic_tank	Normal	5	5	8	67	2017-05-16	y	2017-05-16	K3	No	NA	No	NA	Yes	No	No	Yes	No	0	0	0	0	419	0	0	0	0	0	0	0	0	0	0	0	55	12
C185	y	261	Frozen	3	y	Yes	No	Yes	-1.23892	-1.05356	-0.392486	Yes	Flush_to_septic_tank	Normal	5	5	8	67	2017-04-21	y	2017-04-21	K3	Yes	cefadroxile	No	NA	Yes	No	No	No	Yes	0	0	0	4	104	0	0	0	0	0	0	0	0	0	0	0	0	317
C47	y	247	DNA Shield	1	y	Yes	Yes	Yes	-1.27889	0.189003	1.31054	Yes	Flush_to_septic_tank	Normal	6	5	7	68	2017-05-02	y	2017-05-02	K3	No	NA	No	NA	Yes	No	No	Yes	No	0	0	0	0	20	0	84	0	14	0	18	0	135	0	0	0	0	2096
C48	y	261	DNA Shield	2	y	Yes	Yes	Yes	-1.27889	0.189003	1.31054	Yes	Flush_to_septic_tank	Normal	6	5	7	68	2017-05-16	y	2017-05-16	K3	Yes	cefadroxile	No	NA	Yes	No	No	Yes	Yes	0	0	0	20	39	0	193	0	0	0	5	0	214	0	0	0	0	1537
C46	y	237	DNA Shield	3	y	Yes	Yes	Yes	-1.27889	0.189003	1.31054	Yes	Flush_to_septic_tank	Normal	6	5	7	68	2017-04-22	y	2017-04-22	K3	No	NA	No	NA	No	No	No	No	No	0	0	0	17	33	0	7	0	0	11	0	0	0	27	0	0	56	3221
C191	y	247	Frozen	1	y	Yes	Yes	Yes	-1.27889	0.189003	1.31054	Yes	Flush_to_septic_tank	Normal	6	5	7	68	2017-05-02	y	2017-05-02	K3	No	NA	No	NA	Yes	No	No	Yes	No	0	0	0	0	82	0	58	0	0	0	0	0	9	0	0	0	0	10
C192	y	261	Frozen	2	y	Yes	Yes	Yes	-1.27889	0.189003	1.31054	Yes	Flush_to_septic_tank	Normal	6	5	7	68	2017-05-16	y	2017-05-16	K3	Yes	cefadroxile	No	NA	Yes	No	No	Yes	Yes	0	0	0	0	29	0	0	0	26	0	0	0	21	0	0	0	0	2032
C190	y	237	Frozen	3	y	Yes	Yes	Yes	-1.27889	0.189003	1.31054	Yes	Flush_to_septic_tank	Normal	6	5	7	68	2017-04-22	y	2017-04-22	K3	No	NA	No	NA	No	No	No	No	No	0	0	0	0	31	0	87	0	11	0	0	0	237	0	0	0	0	43
C52	n	185	DNA Shield	1	n	Yes	No	No	-0.633704	-1.57718	-1.54019	Yes	Flush_to_septic_tank	Normal	4	7	5	70	2017-05-02	n	2017-05-02	K3	No	NA	No	NA	Yes	No	No	Yes	Yes	0	0	0	0	43	0	0	0	0	0	291	0	0	0	0	0	0	4460
C51	n	174	DNA Shield	2	n	Yes	No	No	-0.633704	-1.57718	-1.54019	Yes	Flush_to_septic_tank	Normal	4	7	5	70	2017-04-21	n	2017-04-21	K3	No	NA	No	NA	No	No	No	No	No	0	0	0	0	35	0	0	0	21	0	0	0	16	0	0	0	0	3213
C53	n	212	DNA Shield	3	n	Yes	No	No	-0.633704	-1.57718	-1.54019	Yes	Flush_to_septic_tank	Normal	4	7	5	70	2017-05-29	n	2017-05-29	K3	No	NA	No	NA	Yes	Yes	Yes	Yes	No	0	0	0	0	62	117	0	0	0	0	0	0	0	0	0	0	0	76
C196	n	185	Frozen	1	n	Yes	No	No	-0.633704	-1.57718	-1.54019	Yes	Flush_to_septic_tank	Normal	4	7	5	70	2017-05-02	n	2017-05-02	K3	No	NA	No	NA	Yes	No	No	Yes	Yes	NA	NA	NA	NA	NA	NA	NA	NA	NA	NA	NA	NA	NA	NA	NA	NA	NA	NA
C195	n	174	Frozen	2	n	Yes	No	No	-0.633704	-1.57718	-1.54019	Yes	Flush_to_septic_tank	Normal	4	7	5	70	2017-04-21	n	2017-04-21	K3	No	NA	No	NA	No	No	No	No	No	NA	NA	NA	NA	NA	NA	NA	NA	NA	NA	NA	NA	NA	NA	NA	NA	NA	NA
C197	n	212	Frozen	3	n	Yes	No	No	-0.633704	-1.57718	-1.54019	Yes	Flush_to_septic_tank	Normal	4	7	5	70	2017-05-29	n	2017-05-29	K3	No	NA	No	NA	Yes	Yes	Yes	Yes	No	NA	NA	NA	NA	NA	NA	NA	NA	NA	NA	NA	NA	NA	NA	NA	NA	NA	NA
C57	y	211	DNA Shield	1	y	No	Yes	No	-1.07556	0.0587001	0.990361	Yes	Flush_to_septic_tank	Normal	4	5	7	90	2017-05-02	y	2017-05-02	K4	No	NA	No	NA	No	No	No	No	No	0	0	0	0	38	0	2804	0	0	0	0	0	0	0	0	0	0	5401
C56	n	203	DNA Shield	2	n	No	Yes	No	-1.07556	0.0587001	0.990361	Yes	Flush_to_septic_tank	Normal	4	5	7	90	2017-04-24	n	2017-04-24	K4	No	NA	No	NA	No	No	No	No	No	NA	NA	NA	NA	NA	NA	NA	NA	NA	NA	NA	NA	NA	NA	NA	NA	NA	NA
C58	n	238	DNA Shield	3	n	No	Yes	No	-1.07556	0.0587001	0.990361	Yes	Flush_to_septic_tank	Normal	4	5	7	90	2017-05-29	n	2017-05-29	K4	No	NA	No	NA	No	No	No	No	No	0	0	0	0	142	0	1439	0	0	0	0	0	0	0	0	0	0	287
C201	y	211	Frozen	1	y	No	Yes	No	-1.07556	0.0587001	0.990361	Yes	Flush_to_septic_tank	Normal	4	5	7	90	2017-05-02	y	2017-05-02	K4	No	NA	No	NA	No	No	No	No	No	0	0	0	0	206	0	3483	0	0	0	0	0	6	0	0	0	0	215
C200	n	203	Frozen	2	n	No	Yes	No	-1.07556	0.0587001	0.990361	Yes	Flush_to_septic_tank	Normal	4	5	7	90	2017-04-24	n	2017-04-24	K4	No	NA	No	NA	No	No	No	No	No	NA	NA	NA	NA	NA	NA	NA	NA	NA	NA	NA	NA	NA	NA	NA	NA	NA	NA
C202	n	238	Frozen	3	n	No	Yes	No	-1.07556	0.0587001	0.990361	Yes	Flush_to_septic_tank	Normal	4	5	7	90	2017-05-29	n	2017-05-29	K4	No	NA	No	NA	No	No	No	No	No	NA	NA	NA	NA	NA	NA	NA	NA	NA	NA	NA	NA	NA	NA	NA	NA	NA	NA
C60	y	208	DNA Shield	1	y	No	Yes	No	-0.00162913	0.602115	0.869944	Yes	Flush_to_septic_tank	Normal	5	3	6	91	2017-05-03	y	2017-05-03	K4	Yes	amoxycillin	No	NA	Yes	No	No	Yes	Yes	0	0	0	0	34	0	0	0	0	0	0	0	0	0	0	0	0	9330
C61	y	221	DNA Shield	2	y	No	Yes	No	-0.00162913	0.602115	0.869944	Yes	Flush_to_septic_tank	Normal	5	3	6	91	2017-05-16	y	2017-05-16	K4	No	NA	No	NA	No	No	No	No	No	0	0	0	0	66	0	20	0	0	0	0	0	11	0	0	0	0	6481
C59	y	197	DNA Shield	3	y	No	Yes	No	-0.00162913	0.602115	0.869944	Yes	Flush_to_septic_tank	Normal	5	3	6	91	2017-04-22	y	2017-04-22	K4	No	NA	No	NA	No	No	No	No	No	0	0	0	0	90	0	25	0	0	0	0	0	478	0	0	0	0	7420
C204	y	208	Frozen	1	y	No	Yes	No	-0.00162913	0.602115	0.869944	Yes	Flush_to_septic_tank	Normal	5	3	6	91	2017-05-03	y	2017-05-03	K4	Yes	amoxycillin	No	NA	Yes	No	No	Yes	Yes	0	0	0	0	244	0	0	0	0	0	0	0	0	0	0	0	0	8891
C205	y	221	Frozen	2	y	No	Yes	No	-0.00162913	0.602115	0.869944	Yes	Flush_to_septic_tank	Normal	5	3	6	91	2017-05-16	y	2017-05-16	K4	No	NA	No	NA	No	No	No	No	No	0	0	0	0	126	0	13	0	0	0	0	0	6	0	0	0	0	1060
C203	y	197	Frozen	3	y	No	Yes	No	-0.00162913	0.602115	0.869944	Yes	Flush_to_septic_tank	Normal	5	3	6	91	2017-04-22	y	2017-04-22	K4	No	NA	No	NA	No	No	No	No	No	0	0	0	0	509	0	8	0	0	0	0	0	478	0	0	0	0	103
C66	y	249	DNA Shield	1	y	Yes	Yes	Yes	-0.684253	-0.963915	-0.696639	Yes	Flush_to_septic_tank	Normal	7	4	7	110	2017-05-03	y	2017-05-03	K5	No	NA	No	NA	No	No	No	No	No	0	0	0	0	0	0	0	0	101	0	12	0	11	0	0	0	0	6657
C67	y	262	DNA Shield	2	y	Yes	Yes	Yes	-0.684253	-0.963915	-0.696639	Yes	Flush_to_septic_tank	Normal	7	4	7	110	2017-05-16	y	2017-05-16	K5	No	NA	No	NA	No	No	No	No	No	0	0	0	0	15	0	0	0	48	0	147	0	6	0	0	0	0	6674
C65	y	240	DNA Shield	3	y	Yes	Yes	Yes	-0.684253	-0.963915	-0.696639	Yes	Flush_to_septic_tank	Normal	7	4	7	110	2017-04-24	y	2017-04-24	K5	No	NA	No	NA	Yes	No	No	Yes	Yes	0	0	0	0	0	0	0	0	0	0	0	0	0	0	0	0	25	4637
C210	y	249	Frozen	1	y	Yes	Yes	Yes	-0.684253	-0.963915	-0.696639	Yes	Flush_to_septic_tank	Normal	7	4	7	110	2017-05-03	y	2017-05-03	K5	No	NA	No	NA	No	No	No	No	No	0	0	0	0	0	0	0	0	242	0	0	0	0	0	0	0	0	145
C211	y	262	Frozen	2	y	Yes	Yes	Yes	-0.684253	-0.963915	-0.696639	Yes	Flush_to_septic_tank	Normal	7	4	7	110	2017-05-16	y	2017-05-16	K5	No	NA	No	NA	No	No	No	No	No	0	16	0	0	4	0	0	0	225	0	0	0	0	0	0	0	0	705
C209	y	240	Frozen	3	y	Yes	Yes	Yes	-0.684253	-0.963915	-0.696639	Yes	Flush_to_septic_tank	Normal	7	4	7	110	2017-04-24	y	2017-04-24	K5	No	NA	No	NA	Yes	No	No	Yes	Yes	0	0	0	0	11	0	0	0	0	0	0	0	0	0	0	0	27	194
C71	y	206	DNA Shield	1	y	Yes	Yes	No	-0.915142	-1.18923	-0.757767	No	No_Facility	Normal	5	6	6	116	2017-05-02	y	2017-05-02	K5	No	NA	No	NA	Yes	No	No	Yes	No	0	0	0	0	31	0	0	0	20	0	0	0	0	0	0	0	0	4832
C72	y	220	DNA Shield	2	y	Yes	Yes	No	-0.915142	-1.18923	-0.757767	No	No_Facility	Normal	5	6	6	116	2017-05-16	y	2017-05-16	K5	Yes	amoxycillin	No	NA	Yes	No	No	Yes	No	0	0	0	0	8	0	0	0	30	0	0	0	0	0	0	0	0	5387
C70	y	196	DNA Shield	3	y	Yes	Yes	No	-0.915142	-1.18923	-0.757767	No	No_Facility	Normal	5	6	6	116	2017-04-22	y	2017-04-22	K5	No	NA	No	NA	No	No	No	No	No	0	0	0	0	2	0	0	0	0	0	0	0	0	0	0	0	0	6710
C215	y	206	Frozen	1	y	Yes	Yes	No	-0.915142	-1.18923	-0.757767	No	No_Facility	Normal	5	6	6	116	2017-05-02	y	2017-05-02	K5	No	NA	No	NA	Yes	No	No	Yes	No	0	0	0	0	161	0	0	0	127	0	0	0	0	0	0	0	0	4189
C216	y	220	Frozen	2	y	Yes	Yes	No	-0.915142	-1.18923	-0.757767	No	No_Facility	Normal	5	6	6	116	2017-05-16	y	2017-05-16	K5	Yes	amoxycillin	No	NA	Yes	No	No	Yes	No	0	0	0	0	45	0	0	0	177	0	0	0	0	0	0	0	0	4509
C214	y	196	Frozen	3	y	Yes	Yes	No	-0.915142	-1.18923	-0.757767	No	No_Facility	Normal	5	6	6	116	2017-04-22	y	2017-04-22	K5	No	NA	No	NA	No	No	No	No	No	0	0	0	6	12	0	0	0	0	0	0	0	0	0	0	0	0	1202
C75	y	214	DNA Shield	1	y	Yes	No	No	-0.368767	0.128746	0.540709	Yes	Flush_to_septic_tank	Normal	3	6	5	118	2017-05-16	y	2017-05-16	K5	No	NA	No	NA	No	No	No	No	No	0	0	0	0	0	0	7	0	14	0	37	0	505	0	0	0	0	2054
C77	y	256	DNA Shield	2	y	Yes	No	No	-0.368767	0.128746	0.540709	Yes	Flush_to_septic_tank	Normal	3	6	5	118	2017-06-27	y	2017-06-27	K5	Yes	amoxycillin	No	NA	Yes	No	No	Yes	No	0	0	0	0	6	0	0	0	0	0	0	0	0	0	0	0	0	6360
C76	y	228	DNA Shield	3	y	Yes	No	No	-0.368767	0.128746	0.540709	Yes	Flush_to_septic_tank	Normal	3	6	5	118	2017-05-30	y	2017-05-30	K5	No	NA	No	NA	No	No	No	No	No	0	0	0	0	0	0	15	0	0	0	58	0	9	0	0	0	0	1095
C219	y	214	Frozen	1	y	Yes	No	No	-0.368767	0.128746	0.540709	Yes	Flush_to_septic_tank	Normal	3	6	5	118	2017-05-16	y	2017-05-16	K5	No	NA	No	NA	No	No	No	No	No	0	0	0	0	0	0	0	0	97	0	0	0	322	0	0	0	6	18
C221	y	256	Frozen	2	y	Yes	No	No	-0.368767	0.128746	0.540709	Yes	Flush_to_septic_tank	Normal	3	6	5	118	2017-06-27	y	2017-06-27	K5	Yes	amoxycillin	No	NA	Yes	No	No	Yes	No	0	0	0	0	32	0	0	0	0	0	0	0	0	0	0	0	0	172
C220	y	228	Frozen	3	y	Yes	No	No	-0.368767	0.128746	0.540709	Yes	Flush_to_septic_tank	Normal	3	6	5	118	2017-05-30	y	2017-05-30	K5	No	NA	No	NA	No	No	No	No	No	0	0	0	0	10	0	0	0	0	0	0	0	7	0	0	0	0	23
C79	y	194	DNA Shield	1	y	Yes	Yes	No	-2.34455	-1.56921	0.0581763	Yes	Flush_to_septic_tank	Low	5	3	5	128	2017-05-02	y	2017-05-02	K6	No	NA	No	NA	No	No	No	No	No	0	0	0	0	0	0	0	0	0	0	0	0	0	0	0	0	0	11
C80	y	208	DNA Shield	2	y	Yes	Yes	No	-2.34455	-1.56921	0.0581763	Yes	Flush_to_septic_tank	Low	5	3	5	128	2017-05-16	y	2017-05-16	K6	No	NA	No	NA	No	No	No	No	No	0	0	0	0	0	0	0	0	0	0	0	0	0	0	0	0	58	0
C78	y	185	DNA Shield	3	y	Yes	Yes	No	-2.34455	-1.56921	0.0581763	Yes	Flush_to_septic_tank	Low	5	3	5	128	2017-04-23	y	2017-04-23	K6	No	NA	No	NA	No	No	No	No	No	0	0	0	0	0	0	0	0	0	0	0	0	0	0	0	0	0	6
C223	y	194	Frozen	1	y	Yes	Yes	No	-2.34455	-1.56921	0.0581763	Yes	Flush_to_septic_tank	Low	5	3	5	128	2017-05-02	y	2017-05-02	K6	No	NA	No	NA	No	No	No	No	No	0	0	0	0	4	0	0	0	0	0	0	0	0	0	0	0	0	0
C224	y	208	Frozen	2	y	Yes	Yes	No	-2.34455	-1.56921	0.0581763	Yes	Flush_to_septic_tank	Low	5	3	5	128	2017-05-16	y	2017-05-16	K6	No	NA	No	NA	No	No	No	No	No	0	0	0	0	0	0	0	0	0	0	0	0	0	0	0	0	53	0
C222	y	185	Frozen	3	y	Yes	Yes	No	-2.34455	-1.56921	0.0581763	Yes	Flush_to_septic_tank	Low	5	3	5	128	2017-04-23	y	2017-04-23	K6	No	NA	No	NA	No	No	No	No	No	0	0	0	0	0	0	0	0	0	0	0	0	0	0	0	0	0	0
C86	y	192	DNA Shield	1	y	Yes	No	No	-1.40372	-0.229146	0.990569	Yes	Flush_to_septic_tank	Normal	4	5	5	129	2017-05-02	y	2017-05-02	K6	No	NA	No	NA	Yes	No	No	No	Yes	0	0	0	0	0	0	0	0	183	0	0	0	0	0	0	0	16	16637
C84	y	166	DNA Shield	2	y	Yes	No	No	-1.40372	-0.229146	0.990569	Yes	Flush_to_septic_tank	Normal	4	5	5	129	2017-04-06	y	2017-04-06	K6	Yes	amoxycillin	No	NA	Yes	No	No	Yes	Yes	0	0	0	0	0	0	0	0	0	0	0	0	2	0	0	0	0	15172
C85	y	183	DNA Shield	3	y	Yes	No	No	-1.40372	-0.229146	0.990569	Yes	Flush_to_septic_tank	Normal	4	5	5	129	2017-04-23	y	2017-04-23	K6	Yes	cefadroxile	No	NA	Yes	No	No	No	Yes	0	0	11	170	18	0	0	0	3	0	0	0	0	0	0	0	0	1484
C230	y	192	Frozen	1	y	Yes	No	No	-1.40372	-0.229146	0.990569	Yes	Flush_to_septic_tank	Normal	4	5	5	129	2017-05-02	y	2017-05-02	K6	No	NA	No	NA	Yes	No	No	No	Yes	0	0	0	0	202	0	0	0	340	0	0	0	0	0	0	0	64	193
C228	y	166	Frozen	2	y	Yes	No	No	-1.40372	-0.229146	0.990569	Yes	Flush_to_septic_tank	Normal	4	5	5	129	2017-04-06	y	2017-04-06	K6	Yes	amoxycillin	No	NA	Yes	No	No	Yes	Yes	0	0	0	0	90	0	0	0	0	0	0	0	0	0	0	0	0	67
C229	y	183	Frozen	3	y	Yes	No	No	-1.40372	-0.229146	0.990569	Yes	Flush_to_septic_tank	Normal	4	5	5	129	2017-04-23	y	2017-04-23	K6	Yes	cefadroxile	No	NA	Yes	No	No	No	Yes	0	0	0	37	67	0	0	0	5	0	0	0	0	0	0	0	0	55
C90	y	254	DNA Shield	1	y	No	Yes	Yes	-1.84053	-2.08198	-1.20996	Yes	Flush_to_septic_tank	Normal	4	4	7	158	2017-05-04	y	2017-05-04	P1	No	NA	No	NA	Yes	No	No	Yes	No	0	0	0	0	569	0	0	0	0	0	0	0	0	0	5	0	0	0
C91	y	268	DNA Shield	2	y	No	Yes	Yes	-1.84053	-2.08198	-1.20996	Yes	Flush_to_septic_tank	Normal	4	4	7	158	2017-05-18	y	2017-05-18	P1	No	NA	No	NA	No	No	No	No	No	0	0	0	0	193	0	0	0	0	0	0	0	0	0	0	0	0	21
C89	y	243	DNA Shield	3	y	No	Yes	Yes	-1.84053	-2.08198	-1.20996	Yes	Flush_to_septic_tank	Normal	4	4	7	158	2017-04-23	y	2017-04-23	P1	No	NA	No	NA	No	No	No	No	No	0	0	0	0	190	0	0	0	0	0	0	0	0	0	0	0	57	0
C234	y	254	Frozen	1	y	No	Yes	Yes	-1.84053	-2.08198	-1.20996	Yes	Flush_to_septic_tank	Normal	4	4	7	158	2017-05-04	y	2017-05-04	P1	No	NA	No	NA	Yes	No	No	Yes	No	0	0	0	0	1192	0	0	0	0	0	0	0	0	0	0	0	0	0
C235	y	268	Frozen	2	y	No	Yes	Yes	-1.84053	-2.08198	-1.20996	Yes	Flush_to_septic_tank	Normal	4	4	7	158	2017-05-18	y	2017-05-18	P1	No	NA	No	NA	No	No	No	No	No	0	0	0	0	410	0	0	0	0	0	0	0	0	0	0	0	3	5
C233	y	243	Frozen	3	y	No	Yes	Yes	-1.84053	-2.08198	-1.20996	Yes	Flush_to_septic_tank	Normal	4	4	7	158	2017-04-23	y	2017-04-23	P1	No	NA	No	NA	No	No	No	No	No	0	0	0	0	498	0	0	0	0	0	0	0	0	0	0	0	22	0
C95	y	193	DNA Shield	1	y	Yes	No	Yes	0.458739	-0.767711	-1.29975	Yes	Flush_to_septic_tank	Normal	6	4	6	188	2017-04-05	y	2017-04-05	P3	No	NA	No	NA	No	No	No	No	No	0	0	0	0	0	0	0	0	183	0	0	0	8	0	0	0	0	15556
C97	n	236	DNA Shield	2	n	Yes	No	Yes	0.458739	-0.767711	-1.29975	Yes	Flush_to_septic_tank	Normal	6	4	6	188	2017-05-18	n	2017-05-18	P3	Yes	amoxycillin	No	NA	Yes	No	No	Yes	No	0	0	0	0	12	0	21	0	16	0	0	0	0	0	0	0	0	3814
C96	y	213	DNA Shield	3	y	Yes	No	Yes	0.458739	-0.767711	-1.29975	Yes	Flush_to_septic_tank	Normal	6	4	6	188	2017-04-25	y	2017-04-25	P3	No	NA	No	NA	Yes	Yes	Yes	Yes	No	0	0	0	15	0	0	0	0	0	0	0	0	23	0	0	0	0	0
C239	y	193	Frozen	1	y	Yes	No	Yes	0.458739	-0.767711	-1.29975	Yes	Flush_to_septic_tank	Normal	6	4	6	188	2017-04-05	y	2017-04-05	P3	No	NA	No	NA	No	No	No	No	No	0	0	0	0	39	0	0	0	630	0	0	0	54	0	0	5	0	14
C241	n	236	Frozen	2	n	Yes	No	Yes	0.458739	-0.767711	-1.29975	Yes	Flush_to_septic_tank	Normal	6	4	6	188	2017-05-18	n	2017-05-18	P3	Yes	amoxycillin	No	NA	Yes	No	No	Yes	No	NA	NA	NA	NA	NA	NA	NA	NA	NA	NA	NA	NA	NA	NA	NA	NA	NA	NA
C240	y	213	Frozen	3	y	Yes	No	Yes	0.458739	-0.767711	-1.29975	Yes	Flush_to_septic_tank	Normal	6	4	6	188	2017-04-25	y	2017-04-25	P3	No	NA	No	NA	Yes	Yes	Yes	Yes	No	0	0	0	0	0	0	5	0	0	0	0	0	0	0	0	9	0	0
C99	y	224	DNA Shield	1	y	No	Yes	Yes	-0.66119	-0.683199	-0.329732	Yes	Flush_to_septic_tank	Normal	6	6	7	190	2017-04-07	y	2017-04-07	P3	No	NA	No	NA	Yes	Yes	Yes	Yes	No	0	0	0	0	0	0	0	0	0	0	0	0	0	0	0	0	7	0
C101	y	266	DNA Shield	2	y	No	Yes	Yes	-0.66119	-0.683199	-0.329732	Yes	Flush_to_septic_tank	Normal	6	6	7	190	2017-05-19	y	2017-05-19	P3	No	NA	No	NA	Yes	No	No	Yes	Yes	0	0	0	0	0	0	0	0	0	0	0	0	0	0	0	0	14	14056
C100	y	240	DNA Shield	3	y	No	Yes	Yes	-0.66119	-0.683199	-0.329732	Yes	Flush_to_septic_tank	Normal	6	6	7	190	2017-04-23	y	2017-04-23	P3	No	NA	No	NA	No	No	No	No	No	0	0	0	0	0	0	0	0	0	0	0	0	0	0	0	0	17	5193
C243	y	224	Frozen	1	y	No	Yes	Yes	-0.66119	-0.683199	-0.329732	Yes	Flush_to_septic_tank	Normal	6	6	7	190	2017-04-07	y	2017-04-07	P3	No	NA	No	NA	Yes	Yes	Yes	Yes	No	0	0	0	0	0	0	0	0	0	0	0	0	0	0	0	0	9	0
C245	y	266	Frozen	2	y	No	Yes	Yes	-0.66119	-0.683199	-0.329732	Yes	Flush_to_septic_tank	Normal	6	6	7	190	2017-05-19	y	2017-05-19	P3	No	NA	No	NA	Yes	No	No	Yes	Yes	0	0	0	0	0	0	0	0	0	0	0	0	0	0	0	0	7	854
C244	y	240	Frozen	3	y	No	Yes	Yes	-0.66119	-0.683199	-0.329732	Yes	Flush_to_septic_tank	Normal	6	6	7	190	2017-04-23	y	2017-04-23	P3	No	NA	No	NA	No	No	No	No	No	0	0	0	0	0	0	0	0	0	0	0	0	0	0	0	0	10	3869
C104	y	209	DNA Shield	1	y	Yes	Yes	Yes	-0.718786	-0.731954	-0.336156	Yes	Flush_to_septic_tank	Normal	9	5	6	192	2017-05-04	y	2017-05-04	K3	No	NA	No	NA	Yes	No	No	No	Yes	0	0	0	0	0	0	68	0	15	0	0	0	0	0	0	0	0	6061
C103	y	182	DNA Shield	2	y	Yes	Yes	Yes	-0.718786	-0.731954	-0.336156	Yes	Flush_to_septic_tank	Normal	9	5	6	192	2017-04-07	y	2017-04-07	P3	Yes	amoxycillin	No	NA	Yes	No	No	Yes	No	0	0	0	0	0	0	0	0	0	0	0	0	0	0	0	0	0	3124
C105	y	251	DNA Shield	3	y	Yes	Yes	Yes	-0.718786	-0.731954	-0.336156	Yes	Flush_to_septic_tank	Normal	9	5	6	192	2017-06-15	y	2017-06-15	P3	No	NA	No	NA	No	No	No	No	No	0	0	0	0	0	0	0	0	0	0	0	0	0	0	0	0	0	18
C248	y	209	Frozen	1	y	Yes	Yes	Yes	-0.718786	-0.731954	-0.336156	Yes	Flush_to_septic_tank	Normal	9	5	6	192	2017-05-04	y	2017-05-04	K3	No	NA	No	NA	Yes	No	No	No	Yes	0	0	0	0	29	0	544	0	22	0	0	0	0	0	0	0	0	1136
C247	y	182	Frozen	2	y	Yes	Yes	Yes	-0.718786	-0.731954	-0.336156	Yes	Flush_to_septic_tank	Normal	9	5	6	192	2017-04-07	y	2017-04-07	P3	Yes	amoxycillin	No	NA	Yes	No	No	Yes	No	0	0	0	0	0	0	0	0	0	0	0	0	0	0	0	0	0	1557
C249	y	251	Frozen	3	y	Yes	Yes	Yes	-0.718786	-0.731954	-0.336156	Yes	Flush_to_septic_tank	Normal	9	5	6	192	2017-06-15	y	2017-06-15	P3	No	NA	No	NA	No	No	No	No	No	0	0	0	0	79	0	0	0	0	0	0	0	0	0	0	0	0	5
C107	y	161	DNA Shield	1	y	No	Yes	No	-0.289911	-0.319616	-0.120578	Yes	Flush_to_septic_tank	Normal	7	7	4	194	2017-05-04	y	2017-05-04	P3	Yes	amoxycillin	No	NA	Yes	No	No	Yes	Yes	0	0	0	0	62	0	0	0	0	68	0	0	0	0	0	0	0	5128
C108	y	176	DNA Shield	2	y	No	Yes	No	-0.289911	-0.319616	-0.120578	Yes	Flush_to_septic_tank	Normal	7	7	4	194	2017-05-19	y	2017-05-19	P3	No	NA	No	NA	Yes	Yes	Yes	Yes	Yes	0	0	0	0	408	0	0	0	0	13	0	0	0	0	0	0	0	6336
C106	y	151	DNA Shield	3	y	No	Yes	No	-0.289911	-0.319616	-0.120578	Yes	Flush_to_septic_tank	Normal	7	7	4	194	2017-04-24	y	2017-04-24	P3	Yes	amoxycillin	No	NA	Yes	No	No	Yes	Yes	0	0	0	0	823	0	0	0	0	0	0	0	0	0	0	0	0	3452
C251	y	161	Frozen	1	y	No	Yes	No	-0.289911	-0.319616	-0.120578	Yes	Flush_to_septic_tank	Normal	7	7	4	194	2017-05-04	y	2017-05-04	P3	Yes	amoxycillin	No	NA	Yes	No	No	Yes	Yes	0	0	0	0	212	0	0	0	0	0	0	0	0	0	0	0	0	15
C252	y	176	Frozen	2	y	No	Yes	No	-0.289911	-0.319616	-0.120578	Yes	Flush_to_septic_tank	Normal	7	7	4	194	2017-05-19	y	2017-05-19	P3	No	NA	No	NA	Yes	Yes	Yes	Yes	Yes	0	0	0	0	775	0	0	0	0	0	0	0	0	0	0	0	0	95
C250	y	151	Frozen	3	y	No	Yes	No	-0.289911	-0.319616	-0.120578	Yes	Flush_to_septic_tank	Normal	7	7	4	194	2017-04-24	y	2017-04-24	P3	Yes	amoxycillin	No	NA	Yes	No	No	Yes	Yes	0	0	0	0	1714	0	0	0	0	0	0	0	0	0	0	0	0	275
C112	n	180	DNA Shield	1	n	No	Yes	No	0.172363	-0.52219	-0.792814	Yes	Flush_to_septic_tank	Normal	5	6	5	197	2017-04-24	n	2017-04-24	P3	No	NA	No	NA	No	No	No	No	No	0	0	0	0	84	0	0	0	0	0	0	0	0	0	0	0	0	12225
C114	y	246	DNA Shield	2	y	No	Yes	No	0.172363	-0.52219	-0.792814	Yes	Flush_to_septic_tank	Normal	5	6	5	197	2017-06-29	y	2017-06-29	P3	No	NA	No	NA	No	No	No	No	No	0	0	0	0	36	0	16	0	0	9	0	0	0	0	0	0	2	7062
C113	y	216	DNA Shield	3	y	No	Yes	No	0.172363	-0.52219	-0.792814	Yes	Flush_to_septic_tank	Normal	5	6	5	197	2017-05-30	y	2017-05-30	P3	No	NA	No	NA	No	No	No	No	No	0	0	0	0	22	0	0	0	0	0	0	0	0	0	0	0	0	265
C256	n	180	Frozen	1	n	No	Yes	No	0.172363	-0.52219	-0.792814	Yes	Flush_to_septic_tank	Normal	5	6	5	197	2017-04-24	n	2017-04-24	P3	No	NA	No	NA	No	No	No	No	No	NA	NA	NA	NA	NA	NA	NA	NA	NA	NA	NA	NA	NA	NA	NA	NA	NA	NA
C258	y	246	Frozen	2	y	No	Yes	No	0.172363	-0.52219	-0.792814	Yes	Flush_to_septic_tank	Normal	5	6	5	197	2017-06-29	y	2017-06-29	P3	No	NA	No	NA	No	No	No	No	No	0	0	0	0	249	0	0	0	0	0	0	0	0	0	0	0	4	329
C257	y	216	Frozen	3	y	No	Yes	No	0.172363	-0.52219	-0.792814	Yes	Flush_to_septic_tank	Normal	5	6	5	197	2017-05-30	y	2017-05-30	P3	No	NA	No	NA	No	No	No	No	No	0	0	0	0	90	0	0	0	0	0	0	0	0	0	0	0	0	348
C117	y	249	DNA Shield	1	y	Yes	Yes	No	-1.45578	-0.943203	0.049385	Yes	Flush_to_septic_tank	Normal	6	7	6	201	2017-06-15	y	2017-06-15	P3	No	NA	No	NA	Yes	No	No	Yes	Yes	0	0	0	12	78	12	0	0	0	0	0	0	0	0	0	0	0	1206
C115	y	222	DNA Shield	2	y	Yes	Yes	No	-1.45578	-0.943203	0.049385	Yes	Flush_to_septic_tank	Normal	6	7	6	201	2017-05-19	y	2017-05-19	P3	No	NA	No	NA	No	No	No	No	No	0	0	0	0	40	0	0	0	0	0	0	0	0	0	0	0	0	11625
C116	y	233	DNA Shield	3	y	Yes	Yes	No	-1.45578	-0.943203	0.049385	Yes	Flush_to_septic_tank	Normal	6	7	6	201	2017-05-30	y	2017-05-30	P3	No	NA	No	NA	No	No	No	No	No	0	0	0	0	39	0	0	0	0	0	0	0	0	0	0	0	0	1201
C261	y	249	Frozen	1	y	Yes	Yes	No	-1.45578	-0.943203	0.049385	Yes	Flush_to_septic_tank	Normal	6	7	6	201	2017-06-15	y	2017-06-15	P3	No	NA	No	NA	Yes	No	No	Yes	Yes	0	0	0	0	34	0	0	0	0	0	0	0	0	0	0	0	0	142
C259	y	222	Frozen	2	y	Yes	Yes	No	-1.45578	-0.943203	0.049385	Yes	Flush_to_septic_tank	Normal	6	7	6	201	2017-05-19	y	2017-05-19	P3	No	NA	No	NA	No	No	No	No	No	0	0	0	0	116	0	0	0	0	0	0	0	0	0	0	0	0	117
C260	y	233	Frozen	3	y	Yes	Yes	No	-1.45578	-0.943203	0.049385	Yes	Flush_to_septic_tank	Normal	6	7	6	201	2017-05-30	y	2017-05-30	P3	No	NA	No	NA	No	No	No	No	No	0	0	0	0	98	0	0	0	0	0	0	0	0	0	0	0	0	45
C121	y	271	DNA Shield	1	y	Yes	No	Yes	-1.56155	-1.91848	-1.27279	No	No_Facility	Normal	5	7	7	206	2017-06-15	y	2017-06-15	P3	No	NA	No	NA	Yes	No	No	Yes	No	0	0	0	0	79	0	91	0	923	0	19	0	1880	0	0	0	0	7869
C119	y	243	DNA Shield	2	y	Yes	No	Yes	-1.56155	-1.91848	-1.27279	No	No_Facility	Normal	5	7	7	206	2017-05-18	y	2017-05-18	P3	No	NA	No	NA	No	No	No	No	No	0	0	0	0	38	0	64	0	0	0	22	0	0	0	0	0	0	2658
C120	y	255	DNA Shield	3	y	Yes	No	Yes	-1.56155	-1.91848	-1.27279	No	No_Facility	Normal	5	7	7	206	2017-05-30	y	2017-05-30	P3	No	NA	No	NA	Yes	No	No	Yes	No	0	0	0	0	38	0	181	0	15	0	20	0	0	0	0	0	0	3140
C265	y	271	Frozen	1	y	Yes	No	Yes	-1.56155	-1.91848	-1.27279	No	No_Facility	Normal	5	7	7	206	2017-06-15	y	2017-06-15	P3	No	NA	No	NA	Yes	No	No	Yes	No	0	0	0	0	106	0	19	0	59	0	0	0	1107	0	0	0	0	3954
C263	y	243	Frozen	2	y	Yes	No	Yes	-1.56155	-1.91848	-1.27279	No	No_Facility	Normal	5	7	7	206	2017-05-18	y	2017-05-18	P3	No	NA	No	NA	No	No	No	No	No	0	0	0	0	13	0	0	0	0	0	13	0	0	0	0	0	0	500
C264	y	255	Frozen	3	y	Yes	No	Yes	-1.56155	-1.91848	-1.27279	No	No_Facility	Normal	5	7	7	206	2017-05-30	y	2017-05-30	P3	No	NA	No	NA	Yes	No	No	Yes	No	0	0	0	0	70	0	36	0	19	0	18	0	4	0	0	0	0	2368
C123	n	135	DNA Shield	1	n	No	Yes	No	-1.35767	0.578344	1.98707	No	No_Facility	Normal	5	4	4	228	2017-04-08	n	2017-04-08	P4	No	NA	No	NA	No	No	No	No	No	0	0	0	0	0	0	45	0	0	0	0	0	90	0	0	0	0	3115
C124	n	175	DNA Shield	2	n	No	Yes	No	-1.35767	0.578344	1.98707	No	No_Facility	Normal	5	4	4	228	2017-05-18	n	2017-05-18	P4	No	NA	No	NA	No	No	No	No	No	0	0	0	0	85	0	17	0	500	0	0	0	0	0	0	0	0	1836
C125	n	187	DNA Shield	3	n	No	Yes	No	-1.35767	0.578344	1.98707	No	No_Facility	Normal	5	4	4	228	2017-05-30	n	2017-05-30	P4	No	NA	No	NA	Yes	No	No	Yes	No	0	0	0	0	52	0	272	0	6	0	7	0	454	0	0	0	0	2502
C129	n	188	DNA Shield	1	n	No	Yes	Yes	-1.92575	0.286076	2.06009	No	No_Facility	Normal	7	9	5	241	2017-05-04	n	2017-05-04	P4	No	NA	No	NA	Yes	No	No	Yes	Yes	0	0	0	0	0	0	0	0	0	0	22	0	0	0	0	0	0	7816
C128	n	163	DNA Shield	2	n	No	Yes	Yes	-1.92575	0.286076	2.06009	No	No_Facility	Normal	7	9	5	241	2017-04-09	n	2017-04-09	P4	No	NA	No	NA	Yes	No	No	Yes	Yes	0	0	0	0	57	0	0	0	0	0	176	0	0	0	0	0	0	9107
C130	n	202	DNA Shield	3	n	No	Yes	Yes	-1.92575	0.286076	2.06009	No	No_Facility	Normal	7	9	5	241	2017-05-18	n	2017-05-18	P4	No	NA	No	NA	Yes	No	No	Yes	Yes	0	0	0	0	0	0	0	0	0	0	14	0	0	0	0	0	28	5327
C136	n	230	DNA Shield	1	n	Yes	Yes	Yes	0.626821	-0.276763	-0.80126	No	No_Facility	Normal	7	7	5	247	2017-06-15	n	2017-06-15	P4	No	NA	Yes	BIO FLOR	Yes	Yes	No	No	No	10	0	0	0	98	49	0	6	0	0	0	0	0	0	0	0	0	38
C134	n	202	DNA Shield	2	n	Yes	Yes	Yes	0.626821	-0.276763	-0.80126	No	No_Facility	Normal	7	7	5	247	2017-05-18	n	2017-05-18	P4	No	NA	No	NA	Yes	No	No	Yes	Yes	0	0	0	0	68	0	44	0	0	0	11	0	0	0	0	0	0	2977
C135	n	214	DNA Shield	3	n	Yes	Yes	Yes	0.626821	-0.276763	-0.80126	No	No_Facility	Normal	7	7	5	247	2017-05-30	n	2017-05-30	P4	No	NA	No	NA	Yes	No	No	No	Yes	0	0	0	0	0	0	0	0	0	0	0	0	0	0	0	0	0	10
C139	n	263	DNA Shield	1	n	Yes	Yes	Yes	0.806643	1.316	1.2151	Yes	Flush_to_septic_tank	Normal	14	4	6	269	2017-06-15	n	2017-06-15	P5	No	NA	No	NA	Yes	No	No	No	Yes	0	0	0	0	53	0	0	0	19	0	0	0	0	0	0	0	0	519
C137	n	235	DNA Shield	2	n	Yes	Yes	Yes	0.806643	1.316	1.2151	Yes	Flush_to_septic_tank	Normal	14	4	6	269	2017-05-18	n	2017-05-18	P5	No	NA	No	NA	Yes	No	No	No	Yes	0	0	0	0	84	0	0	0	506	0	0	0	0	0	0	0	0	0
C138	n	247	DNA Shield	3	n	Yes	Yes	Yes	0.806643	1.316	1.2151	Yes	Flush_to_septic_tank	Normal	14	4	6	269	2017-05-30	n	2017-05-30	P5	No	NA	No	NA	No	No	No	No	No	0	0	0	0	242	0	0	0	24	0	0	0	0	0	0	0	0	0
C141	n	205	DNA Shield	1	n	Yes	No	No	-0.797858	-1.16908	-0.872388	Yes	Flush_to_septic_tank	Unknown	4	3	6	290	2017-05-02	n	2017-05-02	K3	No	NA	No	NA	Yes	Yes	Yes	No	Yes	0	0	0	20	0	0	0	0	4	0	0	0	0	0	0	0	0	5675
C142	n	219	DNA Shield	2	n	Yes	No	No	-0.797858	-1.16908	-0.872388	Yes	Flush_to_septic_tank	Unknown	4	3	6	290	2017-05-16	n	2017-05-16	K3	No	NA	No	NA	Yes	Yes	Yes	No	Yes	0	0	0	10	0	0	0	0	0	0	0	0	0	0	0	0	0	3568
C143	n	232	DNA Shield	3	n	Yes	No	No	-0.797858	-1.16908	-0.872388	Yes	Flush_to_septic_tank	Unknown	4	3	6	290	2017-05-29	n	2017-05-29	K3	No	NA	No	NA	Yes	Yes	No	Yes	Yes	0	0	0	13	0	0	0	0	0	0	0	0	0	0	0	0	0	1154
[truncated: 97 more columns]

## Sheet: Median abundnace by storage
Genus	DNAShield_median	frozen_median	difference
Bacteroides	8.63794	0.388677	8.24926
Escherichia	3.65473	2.77971	0.875013
Parabacteroides	0.249423	0	0.249423
Lachnoclostridium	0.115325	0.0294859	0.0858389
Blautia	0.104541	0.0455691	0.0589717
Enterobacter	0.0455886	0	0.0455886
Klebsiella	0.128666	0.0830966	0.0455691
Shigella	0.0589717	0.0294859	0.0294859
Clostridium	0.0241248	0	0.0241248
Lactobacillus	0.345919	0.343108	0.00281035
Aeromonas	0	0	0
Agathobacter	0	0	0
Akkermansia	0	0	0
Alistipes	0	0	0
Alloprevotella	0	0	0
Anaerostipes	0	0	0
Anaerotignum	0	0	0
Anoxybacillus	0	0	0
Arcanobacterium	0	0	0
Bacillus	0	0	0
Barnesiella	0	0	0
Bilophila	0	0	0
Brachybacterium	0	0	0
Butyricimonas	0	0	0
Butyrivibrio	0	0	0
Campylobacter	0	0	0
Candidatus.Stoquefichus	0	0	0
Catenibacterium	0	0	0
Cetobacterium	0	0	0
Christensenella	0	0	0
Citrobacter	0	0	0
Clostridioides	0	0	0
Coprobacillus	0	0	0
Coprococcus	0	0	0
Corynebacterium	0	0	0
Cutibacterium	0	0	0
Cyanobacterium	0	0	0
Desulfovibrio	0	0	0
Dolosigranulum	0	0	0
Dorea	0	0	0
Eisenbergiella	0	0	0
Erysipelatoclostridium	0.0509301	0.0509301	0
Eubacterium	0	0	0
Faecalibacterium	0	0	0
Faecalicoccus	0	0	0
Faecalitalea	0	0	0
Fournierella	0	0	0
Fusicatenibacter	0	0	0
Fusobacterium	0	0	0
Haemophilus	0	0	0
Holdemanella	0	0	0
Intestinibacter	0	0	0
Kluyvera	0	0	0
Kocuria	0	0	0
Lachnoanaerobaculum	0	0	0
Lachnospira	0	0	0
Lactococcus	0	0	0
Leuconostoc	0	0	0
Marvinbryantia	0	0	0
Megamonas	0	0	0
Merdibacter	0	0	0
Microbacterium	0	0	0
Mobilicoccus	0	0	0
Mobiluncus	0	0	0
Moryella	0	0	0
Negativibacillus	0	0	0
Niameybacter	0	0	0
Odoribacter	0	0	0
Paeniclostridium	0	0	0
Paraclostridium	0	0	0
Pediococcus	0	0	0
Peptoclostridium	0	0	0
Peptostreptococcus	0	0	0
Prevotella	0	0	0
Pseudomonas	0	0	0
Robinsoniella	0	0	0
Romboutsia	0	0	0
Roseburia	0	0	0
Rothia	0	0	0
Ruminococcus	0	0	0
Salmonella	0	0	0
Sarcina	0	0	0
Sellimonas	0	0	0
Solobacterium	0	0	0
Staphylococcus	0	0	0
Stenotrophomonas	0	0	0
Subdoligranulum	0	0	0
Succinatimonas	0	0	0
Succinivibrio	0	0	0
Terrisporobacter	0	0	0
Trueperella	0	0	0
Turicibacter	0	0	0
Tyzzerella	0	0	0
Vagococcus	0	0	0
Varibaculum	0	0	0
Weissella	0	0	0
Gemella	0	0.00536107	-0.00536107
Granulicatella	0	0.0080416	-0.0080416
Actinomyces	0.0562912	0.15011	-0.0938187
Enterococcus	0.597759	0.940867	-0.343108
Streptococcus	8.19975	12.9631	-4.76331
Bifidobacterium	46.9549	63.1319	-16.177

## Sheet: Wilcoxon Genus difference sig
Genus	statistic	p.value	method	alternative	p.adjust.bonferroni
Escherichia	9591	2.17983e-24	Wilcoxon signed rank test with continuity correction	two.sided	2.22343e-22
Bifidobacterium	9591	2.17996e-24	Wilcoxon signed rank test with continuity correction	two.sided	2.22356e-22
Streptococcus	9453	3.18349e-24	Wilcoxon signed rank test with continuity correction	two.sided	3.24716e-22
Enterococcus	8646	3.0886e-23	Wilcoxon signed rank test with continuity correction	two.sided	3.15037e-21
Bacteroides	7260	1.99622e-21	Wilcoxon signed rank test with continuity correction	two.sided	2.03614e-19
Lactobacillus	5995	1.29623e-19	Wilcoxon signed rank test with continuity correction	two.sided	1.32216e-17
Klebsiella	5565	5.90944e-19	Wilcoxon signed rank test with continuity correction	two.sided	6.02763e-17
Shigella	4851	8.4361e-18	Wilcoxon signed rank test with continuity correction	two.sided	8.60482e-16
Actinomyces	4851	8.44899e-18	Wilcoxon signed rank test with continuity correction	two.sided	8.61797e-16
Blautia	4278	8.26889e-17	Wilcoxon signed rank test with continuity correction	two.sided	8.43427e-15
Erysipelatoclostridium	4005	2.59176e-16	Wilcoxon signed rank test with continuity correction	two.sided	2.64359e-14
Enterobacter	3570	1.73523e-15	Wilcoxon signed rank test with continuity correction	two.sided	1.76993e-13
Lachnoclostridium	3570	1.7387e-15	Wilcoxon signed rank test with continuity correction	two.sided	1.77348e-13
Parabacteroides	2926	3.67651e-14	Wilcoxon signed rank test with continuity correction	two.sided	3.75004e-12
Clostridium	2850	5.3628e-14	Wilcoxon signed rank test with continuity correction	two.sided	5.47005e-12
Granulicatella	1830	1.6601e-11	Wilcoxon signed rank test with continuity correction	two.sided	1.6933e-09
Eubacterium	1653	5.28089e-11	Wilcoxon signed rank test with continuity correction	two.sided	5.38651e-09
Gemella	1540	1.12618e-10	Wilcoxon signed rank test with continuity correction	two.sided	1.14871e-08
Clostridioides	1225	1.14432e-09	Wilcoxon signed rank test with continuity correction	two.sided	1.1672e-07
Megamonas	1225	1.14513e-09	Wilcoxon signed rank test with continuity correction	two.sided	1.16803e-07
Roseburia	1035	5.33234e-09	Wilcoxon signed rank test with continuity correction	two.sided	5.43898e-07
Haemophilus	990	7.87296e-09	Wilcoxon signed rank test with continuity correction	two.sided	8.03042e-07
Prevotella	946	1.15954e-08	Wilcoxon signed rank test with continuity correction	two.sided	1.18273e-06
Fusobacterium	903	1.70725e-08	Wilcoxon signed rank test with continuity correction	two.sided	1.7414e-06
Faecalibacterium	903	1.7078e-08	Wilcoxon signed rank test with continuity correction	two.sided	1.74196e-06
Staphylococcus	820	3.69128e-08	Wilcoxon signed rank test with continuity correction	two.sided	3.7651e-06
Bilophila	820	3.69258e-08	Wilcoxon signed rank test with continuity correction	two.sided	3.76643e-06
Dorea	780	5.45909e-08	Wilcoxon signed rank test with continuity correction	two.sided	5.56827e-06
Agathobacter	666	1.74634e-07	Wilcoxon signed rank test with continuity correction	two.sided	1.78127e-05
Akkermansia	630	2.58412e-07	Wilcoxon signed rank test with continuity correction	two.sided	2.6358e-05
Lactococcus	595	3.79869e-07	Wilcoxon signed rank test with continuity correction	two.sided	3.87467e-05
Anaerostipes	528	8.27876e-07	Wilcoxon signed rank test with continuity correction	two.sided	8.44433e-05
Leuconostoc	496	1.22938e-06	Wilcoxon signed rank test with continuity correction	two.sided	0.000125396
Intestinibacter	496	1.23082e-06	Wilcoxon signed rank test with continuity correction	two.sided	0.000125544
Alloprevotella	351	8.76705e-06	Wilcoxon signed rank test with continuity correction	two.sided	0.000894239
Sellimonas	351	8.77436e-06	Wilcoxon signed rank test with continuity correction	two.sided	0.000894985
Tyzzerella	325	1.30353e-05	Wilcoxon signed rank test with continuity correction	two.sided	0.0013296
Bacillus	300	1.93845e-05	Wilcoxon signed rank test with continuity correction	two.sided	0.00197722
Subdoligranulum	300	1.94035e-05	Wilcoxon signed rank test with continuity correction	two.sided	0.00197916
Weissella	276	2.87658e-05	Wilcoxon signed rank test with continuity correction	two.sided	0.00293411
Corynebacterium	210	9.54233e-05	Wilcoxon signed rank test with continuity correction	two.sided	0.00973318
Romboutsia	210	9.55574e-05	Wilcoxon signed rank test with continuity correction	two.sided	0.00974686
Peptostreptococcus	171	0.000211878	Wilcoxon signed rank test with continuity correction	two.sided	0.0216116
Dolosigranulum	171	0.000212983	Wilcoxon signed rank test with continuity correction	two.sided	0.0217243
Fusicatenibacter	171	0.000213722	Wilcoxon signed rank test with continuity correction	two.sided	0.0217996
Rothia	136	0.000470918	Wilcoxon signed rank test with continuity correction	two.sided	0.0480336
Campylobacter	120	0.000726514	Wilcoxon signed rank test with continuity correction	two.sided	0.0741044
Citrobacter	91	0.00165081	Wilcoxon signed rank test with continuity correction	two.sided	0.168383
Varibaculum	91	0.00165625	Wilcoxon signed rank test with continuity correction	two.sided	0.168937
Alistipes	66	0.00385729	Wilcoxon signed rank test with continuity correction	two.sided	0.393444
Catenibacterium	66	0.00385729	Wilcoxon signed rank test with continuity correction	two.sided	0.393444
Holdemanella	55	0.00588927	Wilcoxon signed rank test with continuity correction	two.sided	0.600706
Ruminococcus	55	0.00588927	Wilcoxon signed rank test with continuity correction	two.sided	0.600706
Vagococcus	55	0.00588927	Wilcoxon signed rank test with continuity correction	two.sided	0.600706
Robinsoniella	45	0.00915169	Wilcoxon signed rank test with continuity correction	two.sided	0.933472
Turicibacter	36	0.0141474	Wilcoxon signed rank test with continuity correction	two.sided	1
Desulfovibrio	36	0.0142662	Wilcoxon signed rank test with continuity correction	two.sided	1
Odoribacter	28	0.0222541	Wilcoxon signed rank test with continuity correction	two.sided	1
Lachnospira	28	0.0224943	Wilcoxon signed rank test with continuity correction	two.sided	1
Butyricimonas	21	0.0360317	Wilcoxon signed rank test with continuity correction	two.sided	1
Faecalitalea	21	0.0360317	Wilcoxon signed rank test with continuity correction	two.sided	1
Moryella	21	0.0360317	Wilcoxon signed rank test with continuity correction	two.sided	1
Terrisporobacter	21	0.0360317	Wilcoxon signed rank test with continuity correction	two.sided	1
Aeromonas	15	0.0590582	Wilcoxon signed rank test with continuity correction	two.sided	1
Coprobacillus	15	0.0590582	Wilcoxon signed rank test with continuity correction	two.sided	1
Coprococcus	15	0.0590582	Wilcoxon signed rank test with continuity correction	two.sided	1
Fournierella	15	0.0590582	Wilcoxon signed rank test with continuity correction	two.sided	1
Paeniclostridium	15	0.0590582	Wilcoxon signed rank test with continuity correction	two.sided	1
Paraclostridium	15	0.0590582	Wilcoxon signed rank test with continuity correction	two.sided	1
Stenotrophomonas	15	0.0590582	Wilcoxon signed rank test with continuity correction	two.sided	1
Cyanobacterium	10	0.100348	Wilcoxon signed rank test with continuity correction	two.sided	1
Kocuria	10	0.100348	Wilcoxon signed rank test with continuity correction	two.sided	1
Solobacterium	10	0.100348	Wilcoxon signed rank test with continuity correction	two.sided	1
Succinivibrio	10	0.100348	Wilcoxon signed rank test with continuity correction	two.sided	1
Anoxybacillus	6	0.181449	Wilcoxon signed rank test with continuity correction	two.sided	1
Eisenbergiella	6	0.181449	Wilcoxon signed rank test with continuity correction	two.sided	1
Faecalicoccus	6	0.181449	Wilcoxon signed rank test with continuity correction	two.sided	1
Marvinbryantia	6	0.181449	Wilcoxon signed rank test with continuity correction	two.sided	1
Anaerotignum	3	0.371093	Wilcoxon signed rank test with continuity correction	two.sided	1
Arcanobacterium	3	0.371093	Wilcoxon signed rank test with continuity correction	two.sided	1
Candidatus.Stoquefichus	3	0.371093	Wilcoxon signed rank test with continuity correction	two.sided	1
Christensenella	3	0.371093	Wilcoxon signed rank test with continuity correction	two.sided	1
Kluyvera	3	0.371093	Wilcoxon signed rank test with continuity correction	two.sided	1
Merdibacter	3	0.371093	Wilcoxon signed rank test with continuity correction	two.sided	1
Salmonella	3	0.371093	Wilcoxon signed rank test with continuity correction	two.sided	1
Sarcina	3	0.371093	Wilcoxon signed rank test with continuity correction	two.sided	1
Barnesiella	1	1	Wilcoxon signed rank test with continuity correction	two.sided	1
Brachybacterium	1	1	Wilcoxon signed rank test with continuity correction	two.sided	1
Butyrivibrio	1	1	Wilcoxon signed rank test with continuity correction	two.sided	1
Cetobacterium	1	1	Wilcoxon signed rank test with continuity correction	two.sided	1
Cutibacterium	1	1	Wilcoxon signed rank test with continuity correction	two.sided	1
Lachnoanaerobaculum	1	1	Wilcoxon signed rank test with continuity correction	two.sided	1
Microbacterium	1	1	Wilcoxon signed rank test with continuity correction	two.sided	1
Mobilicoccus	1	1	Wilcoxon signed rank test with continuity correction	two.sided	1
Mobiluncus	1	1	Wilcoxon signed rank test with continuity correction	two.sided	1
Negativibacillus	1	1	Wilcoxon signed rank test with continuity correction	two.sided	1
Niameybacter	1	1	Wilcoxon signed rank test with continuity correction	two.sided	1
Pediococcus	1	1	Wilcoxon signed rank test with continuity correction	two.sided	1
Peptoclostridium	1	1	Wilcoxon signed rank test with continuity correction	two.sided	1
Pseudomonas	1	1	Wilcoxon signed rank test with continuity correction	two.sided	1
Succinatimonas	1	1	Wilcoxon signed rank test with continuity correction	two.sided	1
Trueperella	1	1	Wilcoxon signed rank test with continuity correction	two.sided	1
