# Supplementary material for: Faecal microbiota and cytokine profiles of rural Cambodian infants linked to diet and diarrhoeal episodes
Source: NPJ Biofilms Microbiomes. 2024 Sep 14;10:85. doi: 10.1038/s41522-024-00562-0 (PMC11401897; doi:10.1038/s41522-024-00562-0)
Supplement: Supplementary file 3 — Supplementary File 2 [file 41522_2024_562_MOESM3_ESM.csv]

patient_ID	sample_ID	storage_method	frozen_and_DNA_Shield_sample_sequenced	sex	age_days	time_point	village	sample_date	sample_date_sample_collected	still_breast_feeding	use_of_feeding_bottle	complementary_feeding	stunting_z_score	underweight_z_score	wasting_z_score	low_birth_weight	recent_antibiotics	antibiotic_name	recent_probiotics	probiotic_name	any_recent_illness	diarrhea_illness	diarrhea_still_occuring	fever	cough	improved_toilet	hand_washing_score	household_toilet_facility	total_number_in_household	Abiotrophia	Acetanaerobacterium	Acetobacter	Acinetobacter	Actinomyces	Aeromonas	Agathobacter	Aggregatibacter	Akkermansia	Alistipes	Alloprevotella	Anaerosporobacter	Anaerostipes	Anaerotignum	Anoxybacillus	Arcanobacterium	Bacillus	Bacteroides	Barnesiella	Bifidobacterium
1	C1	DNA Shield	Yes	Male	199	1	K1	2017-04-22	22/04/2017	Yes	No	Yes	0.384691507	0.400694072	0.296951324	Normal	No	NA	No	NA	Yes	Yes	Yes	No	No	No	3	No_Facility	10	0	0	0	0	21	0	0	0	0	0	50	0	107	0	0	0	0	137	0	26746
1	C2	DNA Shield	Yes	Male	209	2	K1	2017-05-02	02/05/2017	Yes	No	Yes	0.384691507	0.400694072	0.296951324	Normal	Yes	amoxycillin	No	NA	Yes	Yes	Yes	Yes	Yes	No	3	No_Facility	10	0	0	0	0	31	0	0	0	0	0	22	0	0	0	0	0	0	441	0	19194
1	C3	DNA Shield	Yes	Male	223	3	K1	2017-05-16	16/05/2017	Yes	No	Yes	0.384691507	0.400694072	0.296951324	Normal	No	NA	No	NA	No	No	No	No	No	No	3	No_Facility	10	0	0	0	0	32	0	0	0	0	0	119	0	0	0	0	0	76	873	0	29170
1	C145	Frozen	Yes	Male	199	1	K1	2017-04-22	22/04/2017	Yes	No	Yes	0.384691507	0.400694072	0.296951324	Normal	No	NA	No	NA	Yes	Yes	Yes	No	No	No	3	No_Facility	10	0	0	0	0	45	0	0	0	0	0	34	0	6	0	0	0	0	81	0	24555
1	C146	Frozen	Yes	Male	209	2	K1	2017-05-02	02/05/2017	Yes	No	Yes	0.384691507	0.400694072	0.296951324	Normal	Yes	amoxycillin	No	NA	Yes	Yes	Yes	Yes	Yes	No	3	No_Facility	10	0	0	0	0	9	0	0	0	0	0	85	0	0	0	0	0	0	691	0	20037
1	C147	Frozen	Yes	Male	223	3	K1	2017-05-16	16/05/2017	Yes	No	Yes	0.384691507	0.400694072	0.296951324	Normal	No	NA	No	NA	No	No	No	No	No	No	3	No_Facility	10	0	0	0	0	88	0	0	0	0	0	18	0	0	0	0	0	58	694	0	28389
23	C7	DNA Shield	Yes	Male	230	1	K2	2017-04-21	21/04/2017	No	Yes	Yes	-0.356622756	-1.439740658	-1.611213207	Unknown	No	NA	No	NA	No	No	No	No	No	Yes	3	Flush_to_septic_tank	3	0	0	0	0	0	0	47	0	35	0	0	0	26	0	0	0	0	17899	0	31
23	C8	DNA Shield	No	Male	241	2	K2	2017-05-02	02/05/2017	No	Yes	Yes	-0.356622756	-1.439740658	-1.611213207	Unknown	No	NA	No	NA	Yes	No	No	No	Yes	Yes	3	Flush_to_septic_tank	3	0	0	0	0	0	0	27	0	8	0	0	0	16	0	0	0	0	9145	0	20534
23	C9	DNA Shield	No	Male	256	3	K2	2017-05-17	17/05/2017	No	Yes	Yes	-0.356622756	-1.439740658	-1.611213207	Unknown	No	NA	No	NA	No	No	No	No	No	Yes	3	Flush_to_septic_tank	3	0	0	0	0	0	0	20	0	11	0	0	4	10	0	0	0	0	7757	0	13748
23	C151	Frozen	Yes	Male	230	1	K2	2017-04-21	21/04/2017	No	Yes	Yes	-0.356622756	-1.439740658	-1.611213207	Unknown	No	NA	No	NA	No	No	No	No	No	Yes	3	Flush_to_septic_tank	3	0	0	0	0	0	0	7	0	477	0	0	0	0	0	0	0	0	347	0	192
23	C152	Frozen	No	Male	241	2	K2	2017-05-02	02/05/2017	No	Yes	Yes	-0.356622756	-1.439740658	-1.611213207	Unknown	No	NA	No	NA	Yes	No	No	No	Yes	Yes	3	Flush_to_septic_tank	3	NA	NA	NA	NA	NA	NA	NA	NA	NA	NA	NA	NA	NA	NA	NA	NA	NA	NA	NA	NA
23	C153	Frozen	No	Male	256	3	K2	2017-05-17	17/05/2017	No	Yes	Yes	-0.356622756	-1.439740658	-1.611213207	Unknown	No	NA	No	NA	No	No	No	No	No	Yes	3	Flush_to_septic_tank	3	NA	NA	NA	NA	NA	NA	NA	NA	NA	NA	NA	NA	NA	NA	NA	NA	NA	NA	NA	NA
26	C10	DNA Shield	No	Male	152	1	K2	2017-04-22	22/04/2017	Yes	Yes	No	-2.00579834	-0.515240669	1.347744465	Normal	No	NA	No	NA	No	No	No	No	No	Yes	6	Flush_to_septic_tank	6	0	0	0	0	163	0	0	0	0	0	0	0	0	0	0	0	0	17200	0	28
26	C11	DNA Shield	Yes	Male	162	2	K2	2017-05-02	02/05/2017	Yes	Yes	No	-2.00579834	-0.515240669	1.347744465	Normal	No	NA	No	NA	No	No	No	No	No	Yes	6	Flush_to_septic_tank	6	0	0	0	0	540	0	0	0	0	0	0	0	0	0	0	0	0	7357	0	1529
26	C12	DNA Shield	Yes	Male	205	3	K2	2017-06-14	14/06/2017	Yes	Yes	No	-2.00579834	-0.515240669	1.347744465	Normal	No	NA	No	NA	No	No	No	No	No	Yes	6	Flush_to_septic_tank	6	0	0	0	0	86	0	46	0	0	23	2485	0	0	0	0	0	0	410	0	4068
26	C154	Frozen	No	Male	152	1	K2	2017-04-22	22/04/2017	Yes	Yes	No	-2.00579834	-0.515240669	1.347744465	Normal	No	NA	No	NA	No	No	No	No	No	Yes	6	Flush_to_septic_tank	6	NA	NA	NA	NA	NA	NA	NA	NA	NA	NA	NA	NA	NA	NA	NA	NA	NA	NA	NA	NA
26	C155	Frozen	Yes	Male	162	2	K2	2017-05-02	02/05/2017	Yes	Yes	No	-2.00579834	-0.515240669	1.347744465	Normal	No	NA	No	NA	No	No	No	No	No	Yes	6	Flush_to_septic_tank	6	0	0	0	0	766	0	0	0	0	0	0	0	0	0	0	0	0	3905	0	2541
26	C156	Frozen	Yes	Male	205	3	K2	2017-06-14	14/06/2017	Yes	Yes	No	-2.00579834	-0.515240669	1.347744465	Normal	No	NA	No	NA	No	No	No	No	No	Yes	6	Flush_to_septic_tank	6	0	0	0	0	0	0	0	0	0	0	0	0	0	0	0	0	0	7	0	14914
43	C14	DNA Shield	Yes	Female	250	1	K3	2017-04-24	25/04/2017	No	Yes	Yes	-0.401764065	-0.757891476	-0.645430267	Normal	No	NA	No	NA	No	No	No	No	No	No	9	No_Facility	8	0	0	0	0	0	0	8	0	0	0	0	0	0	0	0	0	0	291	0	12807
43	C15	DNA Shield	No	Female	258	2	K3	2017-05-02	03/05/2017	No	Yes	Yes	-0.401764065	-0.757891476	-0.645430267	Normal	No	NA	No	NA	Yes	Yes	Yes	Yes	No	No	9	No_Facility	8	0	0	0	35	30	0	0	0	0	0	1929	0	0	0	0	0	0	20	0	20043
43	C16	DNA Shield	Yes	Female	299	3	K5	2017-06-13	13/06/2017	No	Yes	Yes	-0.401764065	-0.757891476	-0.645430267	Normal	No	NA	No	NA	No	No	No	No	No	No	9	No_Facility	8	0	0	0	0	30	0	107	0	0	0	2204	0	0	0	0	0	0	82	0	5875
43	C158	Frozen	Yes	Female	250	1	K3	2017-04-24	25/04/2017	No	Yes	Yes	-0.401764065	-0.757891476	-0.645430267	Normal	No	NA	No	NA	No	No	No	No	No	No	9	No_Facility	8	0	0	0	0	56	0	0	0	0	14	186	0	0	0	0	0	0	384	0	6549
43	C159	Frozen	No	Female	258	2	K3	2017-05-02	03/05/2017	No	Yes	Yes	-0.401764065	-0.757891476	-0.645430267	Normal	No	NA	No	NA	Yes	Yes	Yes	Yes	No	No	9	No_Facility	8	NA	NA	NA	NA	NA	NA	NA	NA	NA	NA	NA	NA	NA	NA	NA	NA	NA	NA	NA	NA
43	C160	Frozen	Yes	Female	299	3	K5	2017-06-13	13/06/2017	No	Yes	Yes	-0.401764065	-0.757891476	-0.645430267	Normal	No	NA	No	NA	No	No	No	No	No	No	9	No_Facility	8	0	0	0	0	57	0	11	0	0	0	0	0	0	0	0	0	0	18	0	8027
48	C17	DNA Shield	Yes	Female	171	1	K3	2017-04-22	22/04/2017	Yes	No	No	-2.061523199	-1.177645922	0.505130053	Normal	No	NA	No	NA	No	No	No	No	No	Yes	5	Flush_to_septic_tank	6	0	0	0	0	377	0	0	0	0	0	0	0	0	0	0	0	0	0	0	12031
48	C18	DNA Shield	Yes	Female	181	2	K3	2017-05-02	02/05/2017	Yes	No	No	-2.061523199	-1.177645922	0.505130053	Normal	No	NA	No	NA	No	No	No	No	No	Yes	5	Flush_to_septic_tank	6	0	0	0	16	238	0	0	0	0	0	0	0	0	0	9	0	28	0	0	16325
48	C19	DNA Shield	Yes	Female	195	3	K3	2017-05-16	16/05/2017	Yes	No	No	-2.061523199	-1.177645922	0.505130053	Normal	No	NA	No	NA	No	No	No	No	No	Yes	5	Flush_to_septic_tank	6	0	0	0	14	227	21	0	0	0	0	0	0	0	0	0	0	0	0	0	16903
48	C161	Frozen	Yes	Female	171	1	K3	2017-04-22	22/04/2017	Yes	No	No	-2.061523199	-1.177645922	0.505130053	Normal	No	NA	No	NA	No	No	No	No	No	Yes	5	Flush_to_septic_tank	6	0	0	0	0	622	0	0	0	0	0	0	0	0	0	0	0	0	0	0	13548
48	C162	Frozen	Yes	Female	181	2	K3	2017-05-02	02/05/2017	Yes	No	No	-2.061523199	-1.177645922	0.505130053	Normal	No	NA	No	NA	No	No	No	No	No	Yes	5	Flush_to_septic_tank	6	0	0	0	8	421	0	0	0	0	0	0	0	0	0	0	0	10	0	0	14086
48	C163	Frozen	Yes	Female	195	3	K3	2017-05-16	16/05/2017	Yes	No	No	-2.061523199	-1.177645922	0.505130053	Normal	No	NA	No	NA	No	No	No	No	No	Yes	5	Flush_to_septic_tank	6	0	0	0	17	296	4	0	0	0	0	0	0	0	0	0	0	0	0	0	13873
49	C23	DNA Shield	Yes	Male	212	1	K3	2017-05-02	02/05/2017	Yes	Yes	Yes	-1.333546996	-0.561624348	0.420846313	Normal	Yes	amoxycillin	No	NA	Yes	Yes	Yes	Yes	No	No	5	No_Facility	6	0	0	0	0	0	0	0	0	0	0	0	0	0	0	0	0	0	2093	0	24372
49	C24	DNA Shield	Yes	Male	239	2	K3	2017-05-29	29/05/2017	Yes	Yes	Yes	-1.333546996	-0.561624348	0.420846313	Normal	Yes	amoxycillin	No	NA	Yes	No	No	Yes	No	No	5	No_Facility	6	0	0	0	0	6	0	0	0	0	0	11	0	0	0	0	0	0	1341	0	23502
49	C25	DNA Shield	Yes	Male	255	3	K3	2017-06-14	14/06/2017	Yes	Yes	Yes	-1.333546996	-0.561624348	0.420846313	Normal	No	NA	No	NA	No	No	No	No	No	No	5	No_Facility	6	0	0	0	0	0	0	8	0	0	5	0	0	1453	0	0	0	0	601	0	22383
49	C167	Frozen	Yes	Male	212	1	K3	2017-05-02	02/05/2017	Yes	Yes	Yes	-1.333546996	-0.561624348	0.420846313	Normal	Yes	amoxycillin	No	NA	Yes	Yes	Yes	Yes	No	No	5	No_Facility	6	0	0	0	0	0	0	0	0	0	0	0	0	0	0	17	0	0	73	0	31589
49	C168	Frozen	Yes	Male	239	2	K3	2017-05-29	29/05/2017	Yes	Yes	Yes	-1.333546996	-0.561624348	0.420846313	Normal	Yes	amoxycillin	No	NA	Yes	No	No	Yes	No	No	5	No_Facility	6	0	0	0	0	7	0	0	0	0	0	0	0	0	0	0	0	0	767	0	26391
49	C169	Frozen	Yes	Male	255	3	K3	2017-06-14	14/06/2017	Yes	Yes	Yes	-1.333546996	-0.561624348	0.420846313	Normal	No	NA	No	NA	No	No	No	No	No	No	5	No_Facility	6	0	0	0	0	0	0	7	0	0	0	0	0	1574	0	0	0	0	361	0	25981
52	C26	DNA Shield	Yes	Male	204	1	K3	2017-04-22	22/04/2017	Yes	Yes	No	-0.539477348	-0.97110182	-0.816561401	Normal	No	NA	No	NA	Yes	No	No	Yes	Yes	Yes	6	Flush_to_septic_tank	3	0	0	0	0	8	0	162	0	288	8	0	0	0	0	0	0	0	11260	0	18381
52	C27	DNA Shield	Yes	Male	215	2	K3	2017-05-03	03/05/2017	Yes	Yes	No	-0.539477348	-0.97110182	-0.816561401	Normal	No	NA	No	NA	No	No	No	No	No	Yes	6	Flush_to_septic_tank	3	0	0	0	0	20	0	0	0	0	0	0	0	4	0	0	0	0	9366	0	21958
52	C28	DNA Shield	Yes	Male	228	3	K3	2017-05-16	16/05/2017	Yes	Yes	No	-0.539477348	-0.97110182	-0.816561401	Normal	No	NA	No	NA	Yes	No	No	No	Yes	Yes	6	Flush_to_septic_tank	3	0	0	0	0	35	0	34	0	0	0	0	0	0	0	0	0	0	10540	0	19991
52	C170	Frozen	Yes	Male	204	1	K3	2017-04-22	22/04/2017	Yes	Yes	No	-0.539477348	-0.97110182	-0.816561401	Normal	No	NA	No	NA	Yes	No	No	Yes	Yes	Yes	6	Flush_to_septic_tank	3	0	0	0	0	41	0	10	0	300	0	0	0	0	0	0	0	0	14	0	33850
52	C171	Frozen	Yes	Male	215	2	K3	2017-05-03	03/05/2017	Yes	Yes	No	-0.539477348	-0.97110182	-0.816561401	Normal	No	NA	No	NA	No	No	No	No	No	Yes	6	Flush_to_septic_tank	3	0	0	0	0	63	0	0	0	0	0	0	0	0	0	0	0	0	8	0	33084
52	C172	Frozen	Yes	Male	228	3	K3	2017-05-16	16/05/2017	Yes	Yes	No	-0.539477348	-0.97110182	-0.816561401	Normal	No	NA	No	NA	Yes	No	No	No	Yes	Yes	6	Flush_to_septic_tank	3	0	0	0	0	73	0	0	0	0	0	0	0	0	0	0	0	0	25	0	33832
55	C31	DNA Shield	Yes	Male	175	1	K3	2017-05-03	03/05/2017	Yes	No	No	-1.756185293	-1.043929338	0.259085447	Normal	No	NA	No	NA	Yes	Yes	Yes	Yes	Yes	No	5	No_Facility	4	0	0	0	0	0	0	0	0	0	0	0	0	0	0	0	0	0	1949	0	24380
55	C32	DNA Shield	Yes	Male	188	2	K3	2017-05-16	16/05/2017	Yes	No	No	-1.756185293	-1.043929338	0.259085447	Normal	Yes	cefixime	No	NA	Yes	Yes	Yes	Yes	No	No	5	No_Facility	4	0	0	0	0	0	0	0	0	93	0	0	0	0	0	0	0	0	4172	0	26527
55	C33	DNA Shield	Yes	Male	216	3	K3	2017-06-13	13/06/2017	Yes	No	No	-1.756185293	-1.043929338	0.259085447	Normal	No	NA	No	NA	No	No	No	No	No	No	5	No_Facility	4	0	0	0	0	0	0	0	0	0	0	0	0	0	0	0	0	0	1646	0	22242
55	C175	Frozen	Yes	Male	175	1	K3	2017-05-03	03/05/2017	Yes	No	No	-1.756185293	-1.043929338	0.259085447	Normal	No	NA	No	NA	Yes	Yes	Yes	Yes	Yes	No	5	No_Facility	4	0	0	0	0	19	0	0	0	0	0	0	0	0	0	0	0	0	5	0	33806
55	C176	Frozen	Yes	Male	188	2	K3	2017-05-16	16/05/2017	Yes	No	No	-1.756185293	-1.043929338	0.259085447	Normal	Yes	cefixime	No	NA	Yes	Yes	Yes	Yes	No	No	5	No_Facility	4	0	0	0	0	0	0	0	0	53	0	0	0	0	0	0	0	0	149	0	27845
55	C177	Frozen	Yes	Male	216	3	K3	2017-06-13	13/06/2017	Yes	No	No	-1.756185293	-1.043929338	0.259085447	Normal	No	NA	No	NA	No	No	No	No	No	No	5	No_Facility	4	0	0	0	0	10	0	0	0	0	0	0	0	0	0	0	0	0	460	0	23552
56	C35	DNA Shield	Yes	Female	203	1	K3	2017-04-21	21/04/2017	Yes	Yes	No	-0.894386351	-1.20416069	-0.797939658	Normal	No	NA	No	NA	No	No	No	No	No	No	4	No_Facility	5	0	0	0	0	0	0	0	0	0	0	44	0	0	0	0	0	0	6183	0	20925
56	C37	DNA Shield	Yes	Female	229	3	K3	2017-05-17	17/05/2017	Yes	Yes	No	-0.894386351	-1.20416069	-0.797939658	Normal	No	NA	No	NA	Yes	No	No	Yes	No	No	4	No_Facility	5	0	0	0	0	297	0	11	0	0	0	5	0	0	0	0	0	0	9996	0	20482
56	C179	Frozen	Yes	Female	203	1	K3	2017-04-21	21/04/2017	Yes	Yes	No	-0.894386351	-1.20416069	-0.797939658	Normal	No	NA	No	NA	No	No	No	No	No	No	4	No_Facility	5	0	0	0	0	0	0	0	0	0	0	0	0	0	0	0	0	0	327	0	28240
56	C180	Frozen	No	Female	214	2	K3	2017-05-02	02/05/2017	Yes	Yes	No	-0.894386351	-1.20416069	-0.797939658	Normal	No	NA	No	NA	No	No	No	No	No	No	4	No_Facility	5	0	0	0	0	0	0	0	0	0	0	0	0	0	0	0	0	0	39	0	26000
56	C181	Frozen	Yes	Female	229	3	K3	2017-05-17	17/05/2017	Yes	Yes	No	-0.894386351	-1.20416069	-0.797939658	Normal	No	NA	No	NA	Yes	No	No	Yes	No	No	4	No_Facility	5	0	0	0	0	660	0	0	0	0	0	0	0	0	0	0	0	0	688	0	31841
67	C41	DNA Shield	Yes	Female	261	1	K3	2017-04-21	21/04/2017	No	Yes	Yes	-1.238917947	-1.053555131	-0.392485768	Normal	Yes	cefadroxile	No	NA	Yes	No	No	No	Yes	Yes	5	Flush_to_septic_tank	5	0	0	0	70	45	20	5	0	5	11	34	0	4	0	0	0	0	7186	0	15933
67	C42	DNA Shield	Yes	Female	272	2	K3	2017-05-02	02/05/2017	No	Yes	Yes	-1.238917947	-1.053555131	-0.392485768	Normal	Yes	cefadroxile	Yes	SMECTA	Yes	Yes	No	Yes	Yes	Yes	5	Flush_to_septic_tank	5	0	0	0	106	50	13	0	0	13	13	62	0	9	0	0	0	0	7357	0	16406
67	C43	DNA Shield	Yes	Female	286	3	K3	2017-05-16	16/05/2017	No	Yes	Yes	-1.238917947	-1.053555131	-0.392485768	Normal	No	NA	No	NA	Yes	No	No	Yes	No	Yes	5	Flush_to_septic_tank	5	0	0	0	176	30	0	0	0	41	6	272	0	15	41	0	0	0	4884	0	10487
67	C185	Frozen	Yes	Female	261	1	K3	2017-04-21	21/04/2017	No	Yes	Yes	-1.238917947	-1.053555131	-0.392485768	Normal	Yes	cefadroxile	No	NA	Yes	No	No	No	Yes	Yes	5	Flush_to_septic_tank	5	0	0	0	4	104	0	0	0	0	0	0	0	0	0	0	0	0	317	0	33288
67	C186	Frozen	Yes	Female	272	2	K3	2017-05-02	02/05/2017	No	Yes	Yes	-1.238917947	-1.053555131	-0.392485768	Normal	Yes	cefadroxile	Yes	SMECTA	Yes	Yes	No	Yes	Yes	Yes	5	Flush_to_septic_tank	5	0	0	0	114	100	0	4	0	39	0	0	0	0	0	0	0	0	166	0	22506
67	C187	Frozen	Yes	Female	286	3	K3	2017-05-16	16/05/2017	No	Yes	Yes	-1.238917947	-1.053555131	-0.392485768	Normal	No	NA	No	NA	Yes	No	No	Yes	No	Yes	5	Flush_to_septic_tank	5	0	0	0	0	419	0	0	0	0	0	0	0	0	0	0	0	55	12	0	15027
68	C46	DNA Shield	Yes	Male	237	1	K3	2017-04-22	22/04/2017	Yes	Yes	Yes	-1.278886437	0.189002961	1.310539246	Normal	No	NA	No	NA	No	No	No	No	No	Yes	5	Flush_to_septic_tank	6	0	0	0	17	33	0	7	0	0	11	0	0	0	27	0	0	56	3221	0	5231
68	C47	DNA Shield	Yes	Male	247	2	K3	2017-05-02	02/05/2017	Yes	Yes	Yes	-1.278886437	0.189002961	1.310539246	Normal	No	NA	No	NA	Yes	No	No	Yes	No	Yes	5	Flush_to_septic_tank	6	0	0	0	0	20	0	84	0	14	0	18	0	135	0	0	0	0	2096	0	15091
68	C48	DNA Shield	Yes	Male	261	3	K3	2017-05-16	16/05/2017	Yes	Yes	Yes	-1.278886437	0.189002961	1.310539246	Normal	Yes	cefadroxile	No	NA	Yes	No	No	Yes	Yes	Yes	5	Flush_to_septic_tank	6	0	0	0	20	39	0	193	0	0	0	5	0	214	0	0	0	0	1537	0	13817
68	C190	Frozen	Yes	Male	237	1	K3	2017-04-22	22/04/2017	Yes	Yes	Yes	-1.278886437	0.189002961	1.310539246	Normal	No	NA	No	NA	No	No	No	No	No	Yes	5	Flush_to_septic_tank	6	0	0	0	0	31	0	87	0	11	0	0	0	237	0	0	0	0	43	0	14299
68	C191	Frozen	Yes	Male	247	2	K3	2017-05-02	02/05/2017	Yes	Yes	Yes	-1.278886437	0.189002961	1.310539246	Normal	No	NA	No	NA	Yes	No	No	Yes	No	Yes	5	Flush_to_septic_tank	6	0	0	0	0	82	0	58	0	0	0	0	0	9	0	0	0	0	10	0	16850
68	C192	Frozen	Yes	Male	261	3	K3	2017-05-16	16/05/2017	Yes	Yes	Yes	-1.278886437	0.189002961	1.310539246	Normal	Yes	cefadroxile	No	NA	Yes	No	No	Yes	Yes	Yes	5	Flush_to_septic_tank	6	0	0	0	0	29	0	0	0	26	0	0	0	21	0	0	0	0	2032	0	19925
70	C51	DNA Shield	No	Female	174	1	K3	2017-04-21	21/04/2017	No	Yes	No	-0.633703649	-1.577177882	-1.540194511	Normal	No	NA	No	NA	No	No	No	No	No	Yes	7	Flush_to_septic_tank	4	0	0	0	0	35	0	0	0	21	0	0	0	16	0	0	0	0	3213	0	18572
70	C52	DNA Shield	No	Female	185	2	K3	2017-05-02	02/05/2017	No	Yes	No	-0.633703649	-1.577177882	-1.540194511	Normal	No	NA	No	NA	Yes	No	No	Yes	Yes	Yes	7	Flush_to_septic_tank	4	0	0	0	0	43	0	0	0	0	0	291	0	0	0	0	0	0	4460	0	14054
70	C53	DNA Shield	No	Female	212	3	K3	2017-05-29	29/05/2017	No	Yes	No	-0.633703649	-1.577177882	-1.540194511	Normal	No	NA	No	NA	Yes	Yes	Yes	Yes	No	Yes	7	Flush_to_septic_tank	4	0	0	0	0	62	117	0	0	0	0	0	0	0	0	0	0	0	76	0	13888
70	C195	Frozen	No	Female	174	1	K3	2017-04-21	21/04/2017	No	Yes	No	-0.633703649	-1.577177882	-1.540194511	Normal	No	NA	No	NA	No	No	No	No	No	Yes	7	Flush_to_septic_tank	4	NA	NA	NA	NA	NA	NA	NA	NA	NA	NA	NA	NA	NA	NA	NA	NA	NA	NA	NA	NA
70	C196	Frozen	No	Female	185	2	K3	2017-05-02	02/05/2017	No	Yes	No	-0.633703649	-1.577177882	-1.540194511	Normal	No	NA	No	NA	Yes	No	No	Yes	Yes	Yes	7	Flush_to_septic_tank	4	NA	NA	NA	NA	NA	NA	NA	NA	NA	NA	NA	NA	NA	NA	NA	NA	NA	NA	NA	NA
70	C197	Frozen	No	Female	212	3	K3	2017-05-29	29/05/2017	No	Yes	No	-0.633703649	-1.577177882	-1.540194511	Normal	No	NA	No	NA	Yes	Yes	Yes	Yes	No	Yes	7	Flush_to_septic_tank	4	NA	NA	NA	NA	NA	NA	NA	NA	NA	NA	NA	NA	NA	NA	NA	NA	NA	NA	NA	NA
90	C56	DNA Shield	No	Male	203	1	K4	2017-04-24	24/04/2017	Yes	No	No	-1.075558305	0.058700114	0.990361273	Normal	No	NA	No	NA	No	No	No	No	No	Yes	5	Flush_to_septic_tank	4	NA	NA	NA	NA	NA	NA	NA	NA	NA	NA	NA	NA	NA	NA	NA	NA	NA	NA	NA	NA
90	C57	DNA Shield	Yes	Male	211	2	K4	2017-05-02	02/05/2017	Yes	No	No	-1.075558305	0.058700114	0.990361273	Normal	No	NA	No	NA	No	No	No	No	No	Yes	5	Flush_to_septic_tank	4	0	0	0	0	38	0	2804	0	0	0	0	0	0	0	0	0	0	5401	0	11015
90	C58	DNA Shield	No	Male	238	3	K4	2017-05-29	29/05/2017	Yes	No	No	-1.075558305	0.058700114	0.990361273	Normal	No	NA	No	NA	No	No	No	No	No	Yes	5	Flush_to_septic_tank	4	0	0	0	0	142	0	1439	0	0	0	0	0	0	0	0	0	0	287	0	19596
90	C200	Frozen	No	Male	203	1	K4	2017-04-24	24/04/2017	Yes	No	No	-1.075558305	0.058700114	0.990361273	Normal	No	NA	No	NA	No	No	No	No	No	Yes	5	Flush_to_septic_tank	4	NA	NA	NA	NA	NA	NA	NA	NA	NA	NA	NA	NA	NA	NA	NA	NA	NA	NA	NA	NA
90	C201	Frozen	Yes	Male	211	2	K4	2017-05-02	02/05/2017	Yes	No	No	-1.075558305	0.058700114	0.990361273	Normal	No	NA	No	NA	No	No	No	No	No	Yes	5	Flush_to_septic_tank	4	0	0	0	0	206	0	3483	0	0	0	0	0	6	0	0	0	0	215	0	21337
90	C202	Frozen	No	Male	238	3	K4	2017-05-29	29/05/2017	Yes	No	No	-1.075558305	0.058700114	0.990361273	Normal	No	NA	No	NA	No	No	No	No	No	Yes	5	Flush_to_septic_tank	4	NA	NA	NA	NA	NA	NA	NA	NA	NA	NA	NA	NA	NA	NA	NA	NA	NA	NA	NA	NA
91	C59	DNA Shield	Yes	Female	197	1	K4	2017-04-22	22/04/2017	Yes	No	No	-0.001629132	0.602115095	0.869943976	Normal	No	NA	No	NA	No	No	No	No	No	Yes	3	Flush_to_septic_tank	5	0	0	0	0	90	0	25	0	0	0	0	0	478	0	0	0	0	7420	0	3233
91	C60	DNA Shield	Yes	Female	208	2	K4	2017-05-03	03/05/2017	Yes	No	No	-0.001629132	0.602115095	0.869943976	Normal	Yes	amoxycillin	No	NA	Yes	No	No	Yes	Yes	Yes	3	Flush_to_septic_tank	5	0	0	0	0	34	0	0	0	0	0	0	0	0	0	0	0	0	9330	0	13
91	C61	DNA Shield	Yes	Female	221	3	K4	2017-05-16	16/05/2017	Yes	No	No	-0.001629132	0.602115095	0.869943976	Normal	No	NA	No	NA	No	No	No	No	No	Yes	3	Flush_to_septic_tank	5	0	0	0	0	66	0	20	0	0	0	0	0	11	0	0	0	0	6481	0	5409
91	C203	Frozen	Yes	Female	197	1	K4	2017-04-22	22/04/2017	Yes	No	No	-0.001629132	0.602115095	0.869943976	Normal	No	NA	No	NA	No	No	No	No	No	Yes	3	Flush_to_septic_tank	5	0	0	0	0	509	0	8	0	0	0	0	0	478	0	0	0	0	103	0	6157
91	C204	Frozen	Yes	Female	208	2	K4	2017-05-03	03/05/2017	Yes	No	No	-0.001629132	0.602115095	0.869943976	Normal	Yes	amoxycillin	No	NA	Yes	No	No	Yes	Yes	Yes	3	Flush_to_septic_tank	5	0	0	0	0	244	0	0	0	0	0	0	0	0	0	0	0	0	8891	0	99
91	C205	Frozen	Yes	Female	221	3	K4	2017-05-16	16/05/2017	Yes	No	No	-0.001629132	0.602115095	0.869943976	Normal	No	NA	No	NA	No	No	No	No	No	Yes	3	Flush_to_septic_tank	5	0	0	0	0	126	0	13	0	0	0	0	0	6	0	0	0	0	1060	0	4603
110	C65	DNA Shield	Yes	Female	240	1	K5	2017-04-24	24/04/2017	Yes	Yes	Yes	-0.684253335	-0.963914812	-0.69663924	Normal	No	NA	No	NA	Yes	No	No	Yes	Yes	Yes	4	Flush_to_septic_tank	7	0	0	0	0	0	0	0	0	0	0	0	0	0	0	0	0	25	4637	0	12673
110	C66	DNA Shield	Yes	Female	249	2	K5	2017-05-03	03/05/2017	Yes	Yes	Yes	-0.684253335	-0.963914812	-0.69663924	Normal	No	NA	No	NA	No	No	No	No	No	Yes	4	Flush_to_septic_tank	7	0	0	0	0	0	0	0	0	101	0	12	0	11	0	0	0	0	6657	0	14434
110	C67	DNA Shield	Yes	Female	262	3	K5	2017-05-16	16/05/2017	Yes	Yes	Yes	-0.684253335	-0.963914812	-0.69663924	Normal	No	NA	No	NA	No	No	No	No	No	Yes	4	Flush_to_septic_tank	7	0	0	0	0	15	0	0	0	48	0	147	0	6	0	0	0	0	6674	0	17517
110	C209	Frozen	Yes	Female	240	1	K5	2017-04-24	24/04/2017	Yes	Yes	Yes	-0.684253335	-0.963914812	-0.69663924	Normal	No	NA	No	NA	Yes	No	No	Yes	Yes	Yes	4	Flush_to_septic_tank	7	0	0	0	0	11	0	0	0	0	0	0	0	0	0	0	0	27	194	0	30136
110	C210	Frozen	Yes	Female	249	2	K5	2017-05-03	03/05/2017	Yes	Yes	Yes	-0.684253335	-0.963914812	-0.69663924	Normal	No	NA	No	NA	No	No	No	No	No	Yes	4	Flush_to_septic_tank	7	0	0	0	0	0	0	0	0	242	0	0	0	0	0	0	0	0	145	0	24741
110	C211	Frozen	Yes	Female	262	3	K5	2017-05-16	16/05/2017	Yes	Yes	Yes	-0.684253335	-0.963914812	-0.69663924	Normal	No	NA	No	NA	No	No	No	No	No	Yes	4	Flush_to_septic_tank	7	0	16	0	0	4	0	0	0	225	0	0	0	0	0	0	0	0	705	0	27067
116	C70	DNA Shield	Yes	Female	196	1	K5	2017-04-22	22/04/2017	Yes	Yes	No	-0.915142119	-1.189227939	-0.757767141	Normal	No	NA	No	NA	No	No	No	No	No	No	6	No_Facility	5	0	0	0	0	2	0	0	0	0	0	0	0	0	0	0	0	0	6710	0	20644
116	C71	DNA Shield	Yes	Female	206	2	K5	2017-05-02	02/05/2017	Yes	Yes	No	-0.915142119	-1.189227939	-0.757767141	Normal	No	NA	No	NA	Yes	No	No	Yes	No	No	6	No_Facility	5	0	0	0	0	31	0	0	0	20	0	0	0	0	0	0	0	0	4832	0	25694
116	C72	DNA Shield	Yes	Female	220	3	K5	2017-05-16	16/05/2017	Yes	Yes	No	-0.915142119	-1.189227939	-0.757767141	Normal	Yes	amoxycillin	No	NA	Yes	No	No	Yes	No	No	6	No_Facility	5	0	0	0	0	8	0	0	0	30	0	0	0	0	0	0	0	0	5387	0	16351
116	C214	Frozen	Yes	Female	196	1	K5	2017-04-22	22/04/2017	Yes	Yes	No	-0.915142119	-1.189227939	-0.757767141	Normal	No	NA	No	NA	No	No	No	No	No	No	6	No_Facility	5	0	0	0	6	12	0	0	0	0	0	0	0	0	0	0	0	0	1202	0	25917
116	C215	Frozen	Yes	Female	206	2	K5	2017-05-02	02/05/2017	Yes	Yes	No	-0.915142119	-1.189227939	-0.757767141	Normal	No	NA	No	NA	Yes	No	No	Yes	No	No	6	No_Facility	5	0	0	0	0	161	0	0	0	127	0	0	0	0	0	0	0	0	4189	0	25640
116	C216	Frozen	Yes	Female	220	3	K5	2017-05-16	16/05/2017	Yes	Yes	No	-0.915142119	-1.189227939	-0.757767141	Normal	Yes	amoxycillin	No	NA	Yes	No	No	Yes	No	No	6	No_Facility	5	0	0	0	0	45	0	0	0	177	0	0	0	0	0	0	0	0	4509	0	18157
118	C75	DNA Shield	Yes	Female	214	1	K5	2017-05-16	16/05/2017	No	Yes	No	-0.368766636	0.128746241	0.540709138	Normal	No	NA	No	NA	No	No	No	No	No	Yes	6	Flush_to_septic_tank	3	0	0	0	0	0	0	7	0	14	0	37	0	505	0	0	0	0	2054	0	9372
118	C76	DNA Shield	Yes	Female	228	2	K5	2017-05-30	30/05/2017	No	Yes	No	-0.368766636	0.128746241	0.540709138	Normal	No	NA	No	NA	No	No	No	No	No	Yes	6	Flush_to_septic_tank	3	0	0	0	0	0	0	15	0	0	0	58	0	9	0	0	0	0	1095	0	2786
118	C77	DNA Shield	Yes	Female	256	3	K5	2017-06-27	27/06/2017	No	Yes	No	-0.368766636	0.128746241	0.540709138	Normal	Yes	amoxycillin	No	NA	Yes	No	No	Yes	No	Yes	6	Flush_to_septic_tank	3	0	0	0	0	6	0	0	0	0	0	0	0	0	0	0	0	0	6360	0	22383
118	C219	Frozen	Yes	Female	214	1	K5	2017-05-16	16/05/2017	No	Yes	No	-0.368766636	0.128746241	0.540709138	Normal	No	NA	No	NA	No	No	No	No	No	Yes	6	Flush_to_septic_tank	3	0	0	0	0	0	0	0	0	97	0	0	0	322	0	0	0	6	18	0	32294
118	C220	Frozen	Yes	Female	228	2	K5	2017-05-30	30/05/2017	No	Yes	No	-0.368766636	0.128746241	0.540709138	Normal	No	NA	No	NA	No	No	No	No	No	Yes	6	Flush_to_septic_tank	3	0	0	0	0	10	0	0	0	0	0	0	0	7	0	0	0	0	23	0	20477
118	C221	Frozen	Yes	Female	256	3	K5	2017-06-27	27/06/2017	No	Yes	No	-0.368766636	0.128746241	0.540709138	Normal	Yes	amoxycillin	No	NA	Yes	No	No	Yes	No	Yes	6	Flush_to_septic_tank	3	0	0	0	0	32	0	0	0	0	0	0	0	0	0	0	0	0	172	0	24890
128	C78	DNA Shield	Yes	Male	185	1	K6	2017-04-23	23/04/2017	Yes	Yes	No	-2.344547033	-1.56921041	0.058176294	Low	No	NA	No	NA	No	No	No	No	No	Yes	3	Flush_to_septic_tank	5	0	0	0	0	0	0	0	0	0	0	0	0	0	0	0	0	0	6	0	28141
128	C79	DNA Shield	Yes	Male	194	2	K6	2017-05-02	02/05/2017	Yes	Yes	No	-2.344547033	-1.56921041	0.058176294	Low	No	NA	No	NA	No	No	No	No	No	Yes	3	Flush_to_septic_tank	5	0	0	0	0	0	0	0	0	0	0	0	0	0	0	0	0	0	11	0	31289
128	C80	DNA Shield	Yes	Male	208	3	K6	2017-05-16	16/05/2017	Yes	Yes	No	-2.344547033	-1.56921041	0.058176294	Low	No	NA	No	NA	No	No	No	No	No	Yes	3	Flush_to_septic_tank	5	0	0	0	0	0	0	0	0	0	0	0	0	0	0	0	0	58	0	0	24156
128	C222	Frozen	Yes	Male	185	1	K6	2017-04-23	23/04/2017	Yes	Yes	No	-2.344547033	-1.56921041	0.058176294	Low	No	NA	No	NA	No	No	No	No	No	Yes	3	Flush_to_septic_tank	5	0	0	0	0	0	0	0	0	0	0	0	0	0	0	0	0	0	0	0	21303
128	C223	Frozen	Yes	Male	194	2	K6	2017-05-02	02/05/2017	Yes	Yes	No	-2.344547033	-1.56921041	0.058176294	Low	No	NA	No	NA	No	No	No	No	No	Yes	3	Flush_to_septic_tank	5	0	0	0	0	4	0	0	0	0	0	0	0	0	0	0	0	0	0	0	26409
128	C224	Frozen	Yes	Male	208	3	K6	2017-05-16	16/05/2017	Yes	Yes	No	-2.344547033	-1.56921041	0.058176294	Low	No	NA	No	NA	No	No	No	No	No	Yes	3	Flush_to_septic_tank	5	0	0	0	0	0	0	0	0	0	0	0	0	0	0	0	0	53	0	0	21835
129	C84	DNA Shield	Yes	Female	166	1	K6	2017-04-06	06/04/2017	No	Yes	No	-1.403720379	-0.229146481	0.990568817	Normal	Yes	amoxycillin	No	NA	Yes	No	No	Yes	Yes	Yes	5	Flush_to_septic_tank	4	0	0	0	0	0	0	0	0	0	0	0	0	2	0	0	0	0	15172	0	6519
129	C85	DNA Shield	Yes	Female	183	2	K6	2017-04-23	23/04/2017	No	Yes	No	-1.403720379	-0.229146481	0.990568817	Normal	Yes	cefadroxile	No	NA	Yes	No	No	No	Yes	Yes	5	Flush_to_septic_tank	4	0	0	11	170	18	0	0	0	3	0	0	0	0	0	0	0	0	1484	0	24
129	C86	DNA Shield	Yes	Female	192	3	K6	2017-05-02	02/05/2017	No	Yes	No	-1.403720379	-0.229146481	0.990568817	Normal	No	NA	No	NA	Yes	No	No	No	Yes	Yes	5	Flush_to_septic_tank	4	0	0	0	0	0	0	0	0	183	0	0	0	0	0	0	0	16	16637	0	23
129	C228	Frozen	Yes	Female	166	1	K6	2017-04-06	06/04/2017	No	Yes	No	-1.403720379	-0.229146481	0.990568817	Normal	Yes	amoxycillin	No	NA	Yes	No	No	Yes	Yes	Yes	5	Flush_to_septic_tank	4	0	0	0	0	90	0	0	0	0	0	0	0	0	0	0	0	0	67	0	18452
129	C229	Frozen	Yes	Female	183	2	K6	2017-04-23	23/04/2017	No	Yes	No	-1.403720379	-0.229146481	0.990568817	Normal	Yes	cefadroxile	No	NA	Yes	No	No	No	Yes	Yes	5	Flush_to_septic_tank	4	0	0	0	37	67	0	0	0	5	0	0	0	0	0	0	0	0	55	0	35
129	C230	Frozen	Yes	Female	192	3	K6	2017-05-02	02/05/2017	No	Yes	No	-1.403720379	-0.229146481	0.990568817	Normal	No	NA	No	NA	Yes	No	No	No	Yes	Yes	5	Flush_to_septic_tank	4	0	0	0	0	202	0	0	0	340	0	0	0	0	0	0	0	64	193	0	67
158	C89	DNA Shield	Yes	Female	243	1	P1	2017-04-23	23/04/2017	Yes	No	Yes	-1.840527177	-2.08197999	-1.209961653	Normal	No	NA	No	NA	No	No	No	No	No	Yes	4	Flush_to_septic_tank	4	0	0	0	0	190	0	0	0	0	0	0	0	0	0	0	0	57	0	0	26116
158	C90	DNA Shield	Yes	Female	254	2	P1	2017-05-04	04/05/2017	Yes	No	Yes	-1.840527177	-2.08197999	-1.209961653	Normal	No	NA	No	NA	Yes	No	No	Yes	No	Yes	4	Flush_to_septic_tank	4	0	0	0	0	569	0	0	0	0	0	0	0	0	0	5	0	0	0	0	24990
158	C91	DNA Shield	Yes	Female	268	3	P1	2017-05-18	18/05/2017	Yes	No	Yes	-1.840527177	-2.08197999	-1.209961653	Normal	No	NA	No	NA	No	No	No	No	No	Yes	4	Flush_to_septic_tank	4	0	0	0	0	193	0	0	0	0	0	0	0	0	0	0	0	0	21	0	23629
158	C233	Frozen	Yes	Female	243	1	P1	2017-04-23	23/04/2017	Yes	No	Yes	-1.840527177	-2.08197999	-1.209961653	Normal	No	NA	No	NA	No	No	No	No	No	Yes	4	Flush_to_septic_tank	4	0	0	0	0	498	0	0	0	0	0	0	0	0	0	0	0	22	0	0	24952
158	C234	Frozen	Yes	Female	254	2	P1	2017-05-04	04/05/2017	Yes	No	Yes	-1.840527177	-2.08197999	-1.209961653	Normal	No	NA	No	NA	Yes	No	No	Yes	No	Yes	4	Flush_to_septic_tank	4	0	0	0	0	1192	0	0	0	0	0	0	0	0	0	0	0	0	0	0	22044
158	C235	Frozen	Yes	Female	268	3	P1	2017-05-18	18/05/2017	Yes	No	Yes	-1.840527177	-2.08197999	-1.209961653	Normal	No	NA	No	NA	No	No	No	No	No	Yes	4	Flush_to_septic_tank	4	0	0	0	0	410	0	0	0	0	0	0	0	0	0	0	0	3	5	0	24604
188	C95	DNA Shield	Yes	Male	193	1	P3	2017-04-05	05/04/2017	No	Yes	Yes	0.458738714	-0.767710924	-1.299753785	Normal	No	NA	No	NA	No	No	No	No	No	Yes	4	Flush_to_septic_tank	6	0	0	0	0	0	0	0	0	183	0	0	0	8	0	0	0	0	15556	0	99
188	C96	DNA Shield	Yes	Male	213	2	P3	2017-04-25	25/04/2017	No	Yes	Yes	0.458738714	-0.767710924	-1.299753785	Normal	No	NA	No	NA	Yes	Yes	Yes	Yes	No	Yes	4	Flush_to_septic_tank	6	0	0	0	15	0	0	0	0	0	0	0	0	23	0	0	0	0	0	0	11439
188	C97	DNA Shield	No	Male	236	3	P3	2017-05-18	18/05/2017	No	Yes	Yes	0.458738714	-0.767710924	-1.299753785	Normal	Yes	amoxycillin	No	NA	Yes	No	No	Yes	No	Yes	4	Flush_to_septic_tank	6	0	0	0	0	12	0	21	0	16	0	0	0	0	0	0	0	0	3814	0	16490
188	C239	Frozen	Yes	Male	193	1	P3	2017-04-05	05/04/2017	No	Yes	Yes	0.458738714	-0.767710924	-1.299753785	Normal	No	NA	No	NA	No	No	No	No	No	Yes	4	Flush_to_septic_tank	6	0	0	0	0	39	0	0	0	630	0	0	0	54	0	0	5	0	14	0	1728
188	C240	Frozen	Yes	Male	213	2	P3	2017-04-25	25/04/2017	No	Yes	Yes	0.458738714	-0.767710924	-1.299753785	Normal	No	NA	No	NA	Yes	Yes	Yes	Yes	No	Yes	4	Flush_to_septic_tank	6	0	0	0	0	0	0	5	0	0	0	0	0	0	0	0	9	0	0	0	15654
188	C241	Frozen	No	Male	236	3	P3	2017-05-18	18/05/2017	No	Yes	Yes	0.458738714	-0.767710924	-1.299753785	Normal	Yes	amoxycillin	No	NA	Yes	No	No	Yes	No	Yes	4	Flush_to_septic_tank	6	NA	NA	NA	NA	NA	NA	NA	NA	NA	NA	NA	NA	NA	NA	NA	NA	NA	NA	NA	NA
190	C99	DNA Shield	Yes	Male	224	1	P3	2017-04-07	07/04/2017	Yes	No	Yes	-0.66119045	-0.68319875	-0.329732209	Normal	No	NA	No	NA	Yes	Yes	Yes	Yes	No	Yes	6	Flush_to_septic_tank	6	0	0	0	0	0	0	0	0	0	0	0	0	0	0	0	0	7	0	0	5616
190	C100	DNA Shield	Yes	Male	240	2	P3	2017-04-23	23/04/2017	Yes	No	Yes	-0.66119045	-0.68319875	-0.329732209	Normal	No	NA	No	NA	No	No	No	No	No	Yes	6	Flush_to_septic_tank	6	0	0	0	0	0	0	0	0	0	0	0	0	0	0	0	0	17	5193	0	19919
190	C101	DNA Shield	Yes	Male	266	3	P3	2017-05-19	19/05/2017	Yes	No	Yes	-0.66119045	-0.68319875	-0.329732209	Normal	No	NA	No	NA	Yes	No	No	Yes	Yes	Yes	6	Flush_to_septic_tank	6	0	0	0	0	0	0	0	0	0	0	0	0	0	0	0	0	14	14056	0	12446
190	C243	Frozen	Yes	Male	224	1	P3	2017-04-07	07/04/2017	Yes	No	Yes	-0.66119045	-0.68319875	-0.329732209	Normal	No	NA	No	NA	Yes	Yes	Yes	Yes	No	Yes	6	Flush_to_septic_tank	6	0	0	0	0	0	0	0	0	0	0	0	0	0	0	0	0	9	0	0	9280
190	C244	Frozen	Yes	Male	240	2	P3	2017-04-23	23/04/2017	Yes	No	Yes	-0.66119045	-0.68319875	-0.329732209	Normal	No	NA	No	NA	No	No	No	No	No	Yes	6	Flush_to_septic_tank	6	0	0	0	0	0	0	0	0	0	0	0	0	0	0	0	0	10	3869	0	20757
190	C245	Frozen	Yes	Male	266	3	P3	2017-05-19	19/05/2017	Yes	No	Yes	-0.66119045	-0.68319875	-0.329732209	Normal	No	NA	No	NA	Yes	No	No	Yes	Yes	Yes	6	Flush_to_septic_tank	6	0	0	0	0	0	0	0	0	0	0	0	0	0	0	0	0	7	854	0	32106
192	C103	DNA Shield	Yes	Male	182	1	P3	2017-04-07	07/04/2017	Yes	Yes	Yes	-0.718786299	-0.731953561	-0.336156428	Normal	Yes	amoxycillin	No	NA	Yes	No	No	Yes	No	Yes	5	Flush_to_septic_tank	9	0	0	0	0	0	0	0	0	0	0	0	0	0	0	0	0	0	3124	0	19825
192	C104	DNA Shield	Yes	Male	209	2	K3	2017-05-04	04/05/2017	Yes	Yes	Yes	-0.718786299	-0.731953561	-0.336156428	Normal	No	NA	No	NA	Yes	No	No	No	Yes	Yes	5	Flush_to_septic_tank	9	0	0	0	0	0	0	68	0	15	0	0	0	0	0	0	0	0	6061	0	22993
192	C105	DNA Shield	Yes	Male	251	3	P3	2017-06-15	15/06/2017	Yes	Yes	Yes	-0.718786299	-0.731953561	-0.336156428	Normal	No	NA	No	NA	No	No	No	No	No	Yes	5	Flush_to_septic_tank	9	0	0	0	0	0	0	0	0	0	0	0	0	0	0	0	0	0	18	0	28093
192	C247	Frozen	Yes	Male	182	1	P3	2017-04-07	07/04/2017	Yes	Yes	Yes	-0.718786299	-0.731953561	-0.336156428	Normal	Yes	amoxycillin	No	NA	Yes	No	No	Yes	No	Yes	5	Flush_to_septic_tank	9	0	0	0	0	0	0	0	0	0	0	0	0	0	0	0	0	0	1557	0	27876
192	C248	Frozen	Yes	Male	209	2	K3	2017-05-04	04/05/2017	Yes	Yes	Yes	-0.718786299	-0.731953561	-0.336156428	Normal	No	NA	No	NA	Yes	No	No	No	Yes	Yes	5	Flush_to_septic_tank	9	0	0	0	0	29	0	544	0	22	0	0	0	0	0	0	0	0	1136	0	29084
192	C249	Frozen	Yes	Male	251	3	P3	2017-06-15	15/06/2017	Yes	Yes	Yes	-0.718786299	-0.731953561	-0.336156428	Normal	No	NA	No	NA	No	No	No	No	No	Yes	5	Flush_to_septic_tank	9	0	0	0	0	79	0	0	0	0	0	0	0	0	0	0	0	0	5	0	33394
194	C106	DNA Shield	Yes	Female	151	1	P3	2017-04-24	24/04/2017	Yes	No	No	-0.289911151	-0.319616228	-0.120577879	Normal	Yes	amoxycillin	No	NA	Yes	No	No	Yes	Yes	Yes	7	Flush_to_septic_tank	7	0	0	0	0	823	0	0	0	0	0	0	0	0	0	0	0	0	3452	0	20936
194	C107	DNA Shield	Yes	Female	161	2	P3	2017-05-04	04/05/2017	Yes	No	No	-0.289911151	-0.319616228	-0.120577879	Normal	Yes	amoxycillin	No	NA	Yes	No	No	Yes	Yes	Yes	7	Flush_to_septic_tank	7	0	0	0	0	62	0	0	0	0	68	0	0	0	0	0	0	0	5128	8	24005
194	C108	DNA Shield	Yes	Female	176	3	P3	2017-05-19	19/05/2017	Yes	No	No	-0.289911151	-0.319616228	-0.120577879	Normal	No	NA	No	NA	Yes	Yes	Yes	Yes	Yes	Yes	7	Flush_to_septic_tank	7	0	0	0	0	408	0	0	0	0	13	0	0	0	0	0	0	0	6336	0	24365
194	C250	Frozen	Yes	Female	151	1	P3	2017-04-24	24/04/2017	Yes	No	No	-0.289911151	-0.319616228	-0.120577879	Normal	Yes	amoxycillin	No	NA	Yes	No	No	Yes	Yes	Yes	7	Flush_to_septic_tank	7	0	0	0	0	1714	0	0	0	0	0	0	0	0	0	0	0	0	275	0	22231
194	C251	Frozen	Yes	Female	161	2	P3	2017-05-04	04/05/2017	Yes	No	No	-0.289911151	-0.319616228	-0.120577879	Normal	Yes	amoxycillin	No	NA	Yes	No	No	Yes	Yes	Yes	7	Flush_to_septic_tank	7	0	0	0	0	212	0	0	0	0	0	0	0	0	0	0	0	0	15	0	34279
194	C252	Frozen	Yes	Female	176	3	P3	2017-05-19	19/05/2017	Yes	No	No	-0.289911151	-0.319616228	-0.120577879	Normal	No	NA	No	NA	Yes	Yes	Yes	Yes	Yes	Yes	7	Flush_to_septic_tank	7	0	0	0	0	775	0	0	0	0	0	0	0	0	0	0	0	0	95	0	33222
197	C112	DNA Shield	No	Female	180	1	P3	2017-04-24	24/04/2017	Yes	No	No	0.172362968	-0.522190034	-0.792813778	Normal	No	NA	No	NA	No	No	No	No	No	Yes	6	Flush_to_septic_tank	5	0	0	0	0	84	0	0	0	0	0	0	0	0	0	0	0	0	12225	0	18174
197	C113	DNA Shield	Yes	Female	216	2	P3	2017-05-30	30/05/2017	Yes	No	No	0.172362968	-0.522190034	-0.792813778	Normal	No	NA	No	NA	No	No	No	No	No	Yes	6	Flush_to_septic_tank	5	0	0	0	0	22	0	0	0	0	0	0	0	0	0	0	0	0	265	0	20045
197	C114	DNA Shield	Yes	Female	246	3	P3	2017-06-29	29/06/2017	Yes	No	No	0.172362968	-0.522190034	-0.792813778	Normal	No	NA	No	NA	No	No	No	No	No	Yes	6	Flush_to_septic_tank	5	0	0	0	0	36	0	16	0	0	9	0	0	0	0	0	0	2	7062	0	16905
197	C256	Frozen	No	Female	180	1	P3	2017-04-24	24/04/2017	Yes	No	No	0.172362968	-0.522190034	-0.792813778	Normal	No	NA	No	NA	No	No	No	No	No	Yes	6	Flush_to_septic_tank	5	NA	NA	NA	NA	NA	NA	NA	NA	NA	NA	NA	NA	NA	NA	NA	NA	NA	NA	NA	NA
197	C257	Frozen	Yes	Female	216	2	P3	2017-05-30	30/05/2017	Yes	No	No	0.172362968	-0.522190034	-0.792813778	Normal	No	NA	No	NA	No	No	No	No	No	Yes	6	Flush_to_septic_tank	5	0	0	0	0	90	0	0	0	0	0	0	0	0	0	0	0	0	348	0	27063
197	C258	Frozen	Yes	Female	246	3	P3	2017-06-29	29/06/2017	Yes	No	No	0.172362968	-0.522190034	-0.792813778	Normal	No	NA	No	NA	No	No	No	No	No	Yes	6	Flush_to_septic_tank	5	0	0	0	0	249	0	0	0	0	0	0	0	0	0	0	0	4	329	0	32324
201	C115	DNA Shield	Yes	Female	222	1	P3	2017-05-19	19/05/2017	Yes	Yes	No	-1.455782175	-0.943202913	0.049385034	Normal	No	NA	No	NA	No	No	No	No	No	Yes	7	Flush_to_septic_tank	6	0	0	0	0	40	0	0	0	0	0	0	0	0	0	0	0	0	11625	0	18396
201	C116	DNA Shield	Yes	Female	233	2	P3	2017-05-30	30/05/2017	Yes	Yes	No	-1.455782175	-0.943202913	0.049385034	Normal	No	NA	No	NA	No	No	No	No	No	Yes	7	Flush_to_septic_tank	6	0	0	0	0	39	0	0	0	0	0	0	0	0	0	0	0	0	1201	0	22841
201	C117	DNA Shield	Yes	Female	249	3	P3	2017-06-15	15/06/2017	Yes	Yes	No	-1.455782175	-0.943202913	0.049385034	Normal	No	NA	No	NA	Yes	No	No	Yes	Yes	Yes	7	Flush_to_septic_tank	6	0	0	0	12	78	12	0	0	0	0	0	0	0	0	0	0	0	1206	0	18703
201	C259	Frozen	Yes	Female	222	1	P3	2017-05-19	19/05/2017	Yes	Yes	No	-1.455782175	-0.943202913	0.049385034	Normal	No	NA	No	NA	No	No	No	No	No	Yes	7	Flush_to_septic_tank	6	0	0	0	0	116	0	0	0	0	0	0	0	0	0	0	0	0	117	0	33375
201	C260	Frozen	Yes	Female	233	2	P3	2017-05-30	30/05/2017	Yes	Yes	No	-1.455782175	-0.943202913	0.049385034	Normal	No	NA	No	NA	No	No	No	No	No	Yes	7	Flush_to_septic_tank	6	0	0	0	0	98	0	0	0	0	0	0	0	0	0	0	0	0	45	0	27871
201	C261	Frozen	Yes	Female	249	3	P3	2017-06-15	15/06/2017	Yes	Yes	No	-1.455782175	-0.943202913	0.049385034	Normal	No	NA	No	NA	Yes	No	No	Yes	Yes	Yes	7	Flush_to_septic_tank	6	0	0	0	0	34	0	0	0	0	0	0	0	0	0	0	0	0	142	0	31094
206	C119	DNA Shield	Yes	Male	243	1	P3	2017-05-18	18/05/2017	No	Yes	Yes	-1.561553717	-1.918479085	-1.272794008	Normal	No	NA	No	NA	No	No	No	No	No	No	7	No_Facility	5	0	0	0	0	38	0	64	0	0	0	22	0	0	0	0	0	0	2658	0	10797
206	C120	DNA Shield	Yes	Male	255	2	P3	2017-05-30	30/05/2017	No	Yes	Yes	-1.561553717	-1.918479085	-1.272794008	Normal	No	NA	No	NA	Yes	No	No	Yes	No	No	7	No_Facility	5	0	0	0	0	38	0	181	0	15	0	20	0	0	0	0	0	0	3140	0	9621
206	C121	DNA Shield	Yes	Male	271	3	P3	2017-06-15	15/06/2017	No	Yes	Yes	-1.561553717	-1.918479085	-1.272794008	Normal	No	NA	No	NA	Yes	No	No	Yes	No	No	7	No_Facility	5	0	0	0	0	79	0	91	0	923	0	19	0	1880	0	0	0	0	7869	0	9878
206	C263	Frozen	Yes	Male	243	1	P3	2017-05-18	18/05/2017	No	Yes	Yes	-1.561553717	-1.918479085	-1.272794008	Normal	No	NA	No	NA	No	No	No	No	No	No	7	No_Facility	5	0	0	0	0	13	0	0	0	0	0	13	0	0	0	0	0	0	500	0	11751
206	C264	Frozen	Yes	Male	255	2	P3	2017-05-30	30/05/2017	No	Yes	Yes	-1.561553717	-1.918479085	-1.272794008	Normal	No	NA	No	NA	Yes	No	No	Yes	No	No	7	No_Facility	5	0	0	0	0	70	0	36	0	19	0	18	0	4	0	0	0	0	2368	0	13514
206	C265	Frozen	Yes	Male	271	3	P3	2017-06-15	15/06/2017	No	Yes	Yes	-1.561553717	-1.918479085	-1.272794008	Normal	No	NA	No	NA	Yes	No	No	Yes	No	No	7	No_Facility	5	0	0	0	0	106	0	19	0	59	0	0	0	1107	0	0	0	0	3954	0	15234
228	C123	DNA Shield	No	Male	135	1	P4	2017-04-08	08/04/2017	Yes	No	No	-1.357671857	0.578343809	1.987072468	Normal	No	NA	No	NA	No	No	No	No	No	No	4	No_Facility	5	0	0	0	0	0	0	45	0	0	0	0	0	90	0	0	0	0	3115	0	22904
228	C124	DNA Shield	No	Male	175	2	P4	2017-05-18	18/05/2017	Yes	No	No	-1.357671857	0.578343809	1.987072468	Normal	No	NA	No	NA	No	No	No	No	No	No	4	No_Facility	5	0	0	0	0	85	0	17	0	500	0	0	0	0	0	0	0	0	1836	0	30275
228	C125	DNA Shield	No	Male	187	3	P4	2017-05-30	30/05/2017	Yes	No	No	-1.357671857	0.578343809	1.987072468	Normal	No	NA	No	NA	Yes	No	No	Yes	No	No	4	No_Facility	5	0	0	0	0	52	0	272	0	6	0	7	0	454	0	0	0	0	2502	0	28601
241	C128	DNA Shield	No	Male	163	1	P4	2017-04-09	09/04/2017	Yes	No	Yes	-1.925749063	0.286075652	2.060092449	Normal	No	NA	No	NA	Yes	No	No	Yes	Yes	No	9	No_Facility	7	0	0	0	0	57	0	0	0	0	0	176	0	0	0	0	0	0	9107	0	20887
241	C129	DNA Shield	No	Male	188	2	P4	2017-05-04	04/05/2017	Yes	No	Yes	-1.925749063	0.286075652	2.060092449	Normal	No	NA	No	NA	Yes	No	No	Yes	Yes	No	9	No_Facility	7	0	0	0	0	0	0	0	0	0	0	22	0	0	0	0	0	0	7816	0	19793
241	C130	DNA Shield	No	Male	202	3	P4	2017-05-18	18/05/2017	Yes	No	Yes	-1.925749063	0.286075652	2.060092449	Normal	No	NA	No	NA	Yes	No	No	Yes	Yes	No	9	No_Facility	7	0	0	0	0	0	0	0	0	0	0	14	0	0	0	0	0	28	5327	0	22519
247	C134	DNA Shield	No	Female	202	1	P4	2017-05-18	18/05/2017	Yes	Yes	Yes	0.626820505	-0.276762843	-0.801259756	Normal	No	NA	No	NA	Yes	No	No	Yes	Yes	No	7	No_Facility	7	0	0	0	0	68	0	44	0	0	0	11	0	0	0	0	0	0	2977	0	10906
247	C135	DNA Shield	No	Female	214	2	P4	2017-05-30	30/05/2017	Yes	Yes	Yes	0.626820505	-0.276762843	-0.801259756	Normal	No	NA	No	NA	Yes	No	No	No	Yes	No	7	No_Facility	7	0	0	0	0	0	0	0	0	0	0	0	0	0	0	0	0	0	10	0	16643
247	C136	DNA Shield	No	Female	230	3	P4	2017-06-15	15/06/2017	Yes	Yes	Yes	0.626820505	-0.276762843	-0.801259756	Normal	No	NA	Yes	BIO FLOR	Yes	Yes	No	No	No	No	7	No_Facility	7	10	0	0	0	98	49	0	6	0	0	0	0	0	0	0	0	0	38	0	1038
269	C137	DNA Shield	No	Male	235	1	P5	2017-05-18	18/05/2017	Yes	Yes	Yes	0.80664283	1.315995932	1.215095282	Normal	No	NA	No	NA	Yes	No	No	No	Yes	Yes	4	Flush_to_septic_tank	14	0	0	0	0	84	0	0	0	506	0	0	0	0	0	0	0	0	0	0	22968
269	C138	DNA Shield	No	Male	247	2	P5	2017-05-30	30/05/2017	Yes	Yes	Yes	0.80664283	1.315995932	1.215095282	Normal	No	NA	No	NA	No	No	No	No	No	Yes	4	Flush_to_septic_tank	14	0	0	0	0	242	0	0	0	24	0	0	0	0	0	0	0	0	0	0	25322
269	C139	DNA Shield	No	Male	263	3	P5	2017-06-15	15/06/2017	Yes	Yes	Yes	0.80664283	1.315995932	1.215095282	Normal	No	NA	No	NA	Yes	No	No	No	Yes	Yes	4	Flush_to_septic_tank	14	0	0	0	0	53	0	0	0	19	0	0	0	0	0	0	0	0	519	0	25833
290	C141	DNA Shield	No	Male	205	1	K3	2017-05-02	02/05/2017	No	Yes	No	-0.797858	-1.169083238	-0.872387886	Unknown	No	NA	No	NA	Yes	Yes	Yes	No	Yes	Yes	3	Flush_to_septic_tank	4	0	0	0	20	0	0	0	0	4	0	0	0	0	0	0	0	0	5675	0	15742
290	C142	DNA Shield	No	Male	219	2	K3	2017-05-16	16/05/2017	No	Yes	No	-0.797858	-1.169083238	-0.872387886	Unknown	No	NA	No	NA	Yes	Yes	Yes	No	Yes	Yes	3	Flush_to_septic_tank	4	0	0	0	10	0	0	0	0	0	0	0	0	0	0	0	0	0	3568	0	18670
290	C143	DNA Shield	No	Male	232	3	K3	2017-05-29	29/05/2017	No	Yes	No	-0.797858	-1.169083238	-0.872387886	Unknown	No	NA	No	NA	Yes	Yes	No	Yes	Yes	Yes	3	Flush_to_septic_tank	4	0	0	0	13	0	0	0	0	0	0	0	0	0	0	0	0	0	1154	0	76
[truncated: 95 more columns]
