# Supplementary material for: Faecal microbiota and cytokine profiles of rural Cambodian infants linked to diet and diarrhoeal episodes
Source: NPJ Biofilms Microbiomes. 2024 Sep 14;10:85. doi: 10.1038/s41522-024-00562-0 (PMC11401897; doi:10.1038/s41522-024-00562-0)
Supplement: Supplementary file 4 — Supplementary File 3 [file 41522_2024_562_MOESM4_ESM.csv]

feature	metadata	value	coef	stderr	pval	name	qval	N	N.not.zero
Klebsiella	Breast_feeding	Yes	-3.568574654319439	0.8933060488870481	3.8419541225420326e-4	Breast_feedingYes	0.0357301733396409	94	77
Bacteroides	Diarrheal_illness	Yes	-2.9855628899494455	0.8512447884720176	7.703407743764765e-4	Diarrheal_illnessYes	0.03582084600850616	94	84
Clostridium	Breast_feeding	Yes	-3.440560230738135	1.0371879083967672	0.0023710675709411873	Breast_feedingYes	0.050880211907553	94	61
Intestinibacter	Breast_feeding	Yes	-1.7649102569464912	0.5414792587672212	0.0027354952638469353	Breast_feedingYes	0.050880211907553	94	22
Lachnoclostridium	Breast_feeding	Yes	-3.3115320862809443	1.0099963996173897	0.0026705512923322653	Breast_feedingYes	0.050880211907553	94	62
Lactococcus	Time_point	Time_point	0.39119944197949313	0.130831671138912	0.004027926420656718	Time_point	0.06243285952017913	94	22
Fusobacterium	Breast_feeding	Yes	-3.196993991918906	1.0712522227595076	0.0056083124313510355	Breast_feedingYes	0.07451043658794948	94	34
Dorea	Breast_feeding	Yes	-1.9612502188364673	0.6788698603663816	0.007341004167213217	Breast_feedingYes	0.08172144183392224	94	31
Parabacteroides	Time_point	Time_point	-0.6880135065430278	0.25044640319333267	0.0079085266290892485	Time_point	0.08172144183392224	94	60
Streptococcus	Breast_feeding	Yes	1.6402054445296808	0.5995232012919548	0.010242692101239759	Breast_feedingYes	0.09525703654152977	94	93
Blautia	Breast_feeding	Yes	-3.253471988942505	1.210286948821291	0.011587274476564728	Breast_feedingYes	0.09796513875641089	94	62
Fusobacterium	Time_point	Time_point	0.6575985893908419	0.25794412853424126	0.013348134995047613	Time_point	0.103448046211619	94	34
Bifidobacterium	Breast_feeding	Yes	1.716557275900819	0.6842574447679576	0.017629486814356412	Breast_feedingYes	0.1261186364411651	94	94
Megamonas	Time_point	Time_point	0.6869653753420992	0.28740007154535274	0.019962942021534424	Time_point	0.13261097200019298	94	36
Erysipelatoclostridium	Breast_feeding	Yes	-2.994132804661236	1.2611248484068147	0.024365007101679898	Breast_feedingYes	0.15106304403041537	94	61
Klebsiella	Diarrheal_illness	Yes	2.0271556487578777	0.9009853633474391	0.026899221068695505	Diarrheal_illnessYes	0.15635172246179263	94	77
Akkermansia	Breast_feeding	Yes	-1.3306575815613964	0.6010893887295319	0.034554156523946944	Breast_feedingYes	0.16067682783635331	94	28
Clostridioides	Breast_feeding	Yes	-2.0580926543257574	0.9043133953607533	0.03045292549744938	Breast_feedingYes	0.16067682783635331	94	32
Klebsiella	Time_point	Time_point	0.634226185185043	0.28860197848186997	0.03178458899317509	Time_point	0.16067682783635331	94	77
Shigella	Diarrheal_illness	Yes	1.4788884942224012	0.6858761161074959	0.033740960006700856	Diarrheal_illnessYes	0.16067682783635331	94	73
Agathobacter	Diarrheal_illness	Yes	-1.041957067379723	0.5057891791302623	0.04296214733970052	Diarrheal_illnessYes	0.19026093821867374	94	30
Enterobacter	Breast_feeding	Yes	-2.3196251792477933	1.125945000407158	0.04800226245144917	Breast_feedingYes	0.20291865490839875	94	67
Actinomyces	Time_point	Time_point	0.360824795636881	0.18201765315993215	0.052005877869030166	Time_point	0.2102846366008611	94	60
Alloprevotella	Breast_feeding	Yes	-1.3400620270974237	0.6970370707616029	0.06393130166836443	Breast_feedingYes	0.22020781685769972	94	27
Clostridium	Time_point	Time_point	-0.4671075609568318	0.24516010251392584	0.06147988388658096	Time_point	0.22020781685769972	94	61
Clostridium	Diarrheal_illness	Yes	1.5586640861952623	0.8248547776962518	0.06233317743966606	Diarrheal_illnessYes	0.22020781685769972	94	61
Faecalibacterium	Time_point	Time_point	0.5800444257834186	0.29923592981504576	0.05716653957804307	Time_point	0.22020781685769972	94	27
Enterobacter	Time_point	Time_point	0.5326741476066583	0.29756250076192764	0.07839628737338576	Time_point	0.23518886212015727	94	67
Lachnoclostridium	Diarrheal_illness	Yes	-1.3227334488581297	0.7354559914108859	0.07593116654980857	Diarrheal_illnessYes	0.23518886212015727	94	62
Lactococcus	Breast_feeding	Yes	-1.3590627212807285	0.7341923296165137	0.07391010316514471	Breast_feedingYes	0.23518886212015727	94	22
Tyzzerella	Time_point	Time_point	0.3051651284354687	0.1692230569791088	0.07626438555388979	Time_point	0.23518886212015727	94	17
Enterococcus	Breast_feeding	Yes	1.7943218666589176	1.0083616872189465	0.08517310330385523	Breast_feedingYes	0.24496259080743038	94	87
Haemophilus	Breast_feeding	Yes	-1.2259982329504049	0.6926799697799293	0.08692220964134625	Breast_feedingYes	0.24496259080743038	94	36
Tyzzerella	Breast_feeding	Yes	-0.9712150292724042	0.6018166682431146	0.11685439883525797	Breast_feedingYes	0.31963114975526447	94	17
Actinomyces	Breast_feeding	Yes	1.5709845476734674	1.0667135591497687	0.15121592091609581	Breast_feedingYes	0.40180230414848317	94	60
Agathobacter	Time_point	Time_point	0.20005058399045272	0.14439707168113564	0.17120952026176708	Time_point	0.4050759253284885	94	30
Akkermansia	Diarrheal_illness	Yes	-0.8987198985874464	0.6666569339844369	0.18103337276383508	Diarrheal_illnessYes	0.4050759253284885	94	28
Bacteroides	Breast_feeding	Yes	-1.754448247241625	1.3391684853026447	0.2000361817914049	Breast_feedingYes	0.4050759253284885	94	84
Bilophila	Breast_feeding	Yes	-0.6973422285695093	0.5202858126956327	0.1902525254484761	Breast_feedingYes	0.4050759253284885	94	41
Bilophila	Diarrheal_illness	Yes	-0.6870227618976021	0.48878615854019036	0.16336926156437595	Diarrheal_illnessYes	0.4050759253284885	94	41
Enterobacter	Diarrheal_illness	Yes	1.3669449299801952	0.9787786374458698	0.1661505674061354	Diarrheal_illnessYes	0.4050759253284885	94	67
Erysipelatoclostridium	Diarrheal_illness	Yes	-1.3368537904644535	1.0356953583158002	0.20036013510871475	Diarrheal_illnessYes	0.4050759253284885	94	61
Lactobacillus	Breast_feeding	Yes	1.9561893861022117	1.3807773014230462	0.1667422105334951	Breast_feedingYes	0.4050759253284885	94	73
Lactococcus	Diarrheal_illness	Yes	0.6049572251672746	0.4587454883468573	0.19131682127007327	Diarrheal_illnessYes	0.4050759253284885	94	22
Shigella	Breast_feeding	Yes	0.9393598080681724	0.6758695603172538	0.17456019348777435	Breast_feedingYes	0.4050759253284885	94	73
Tyzzerella	Diarrheal_illness	Yes	-0.7145990533252993	0.548647444680142	0.19618266820045754	Diarrheal_illnessYes	0.4050759253284885	94	17
Alloprevotella	Time_point	Time_point	0.24608321506779882	0.19640439174910798	0.2150030737567101	Time_point	0.4254316140292349	94	27
Enterococcus	Time_point	Time_point	-0.22504790795865656	0.19702536410996094	0.25785082092037537	Time_point	0.4893903335835696	94	87
Escherichia	Breast_feeding	Yes	0.6259549554593641	0.537480116731886	0.25311855269007666	Breast_feedingYes	0.4893903335835696	94	94
Campylobacter	Time_point	Time_point	0.28619326390996047	0.26155605380986546	0.2781973272041321	Time_point	0.5174470285996857	94	17
Blautia	Diarrheal_illness	Yes	-0.9286168398601038	0.8861110807296917	0.2978438167715892	Diarrheal_illnessYes	0.543126959995251	94	62
Faecalibacterium	Breast_feeding	Yes	-0.9339154578858476	0.926789060723675	0.32148908704693246	Breast_feedingYes	0.5749708672185523	94	27
Shigella	Time_point	Time_point	-0.20377565064097333	0.2202860499837042	0.3585515275296318	Time_point	0.6291564539670899	94	73
Bacteroides	Time_point	Time_point	-0.22112117174965568	0.2433111319912539	0.36706738006507844	Time_point	0.6321715990009684	94	84
Campylobacter	Breast_feeding	Yes	-0.7157337763003068	0.8051206849366627	0.38113960624123533	Breast_feedingYes	0.6365744284772821	94	17
Prevotella	Breast_feeding	Yes	-1.4043953233504478	1.5875740594933183	0.3833136343519118	Breast_feedingYes	0.6365744284772821	94	41
Megamonas	Diarrheal_illness	Yes	-0.8613499723508675	1.0092833830033794	0.39618005135355694	Diarrheal_illnessYes	0.6463990311558034	94	36
Parabacteroides	Diarrheal_illness	Yes	-0.7093096845853772	0.864452754401913	0.4144313219242929	Diarrheal_illnessYes	0.6645191886027455	94	60
Dorea	Diarrheal_illness	Yes	-0.5079979115208666	0.6694479531618049	0.4499528933634488	Diarrheal_illnessYes	0.6977740706933299	94	31
Eubacterium	Diarrheal_illness	Yes	-0.44549889241027224	0.5946873585660052	0.45605923620006883	Diarrheal_illnessYes	0.6977740706933299	94	39
Prevotella	Diarrheal_illness	Yes	-0.7279387880924177	0.9750092134688022	0.4576797667988508	Diarrheal_illnessYes	0.6977740706933299	94	41
Haemophilus	Diarrheal_illness	Yes	0.3526207279629481	0.4826303911646435	0.46721804750941176	Diarrheal_illnessYes	0.7008270712641176	94	36
Enterococcus	Diarrheal_illness	Yes	0.46311471654278186	0.683089355524021	0.4998318731713729	Diarrheal_illnessYes	0.7325586613119751	94	87
Escherichia	Time_point	Time_point	-0.11606482761229149	0.17272779620098827	0.504126390580284	Time_point	0.7325586613119751	94	94
Haemophilus	Time_point	Time_point	-0.08806213740194434	0.13982865803286806	0.5312176262068276	Time_point	0.7600498344189994	94	36
Dorea	Time_point	Time_point	0.12631701747234272	0.21242985631787586	0.554364451310319	Time_point	0.7811499086645404	94	31
Megamonas	Breast_feeding	Yes	-0.9205836783053066	1.6352251388966959	0.5775881363353801	Breast_feedingYes	0.8017268161073187	94	36
Agathobacter	Breast_feeding	Yes	-0.39544100307217883	0.8030004810735208	0.6262269399706768	Breast_feedingYes	0.813763873599076	94	30
Bifidobacterium	Time_point	Time_point	0.112930873933353	0.2190590424384285	0.6080346845847988	Time_point	0.813763873599076	94	94
Blautia	Time_point	Time_point	0.12553702340911577	0.258947897957181	0.6295731449389907	Time_point	0.813763873599076	94	62
Intestinibacter	Time_point	Time_point	0.09881673600899332	0.20411519480852464	0.6300107408508975	Time_point	0.813763873599076	94	22
Intestinibacter	Diarrheal_illness	Yes	-0.3102408095530673	0.6050094102591815	0.6093681429666526	Diarrheal_illnessYes	0.813763873599076	94	22
Bifidobacterium	Diarrheal_illness	Yes	0.2734878482768793	0.6857471372577791	0.6909764863032601	Diarrheal_illnessYes	0.8683893679216648	94	94
Prevotella	Time_point	Time_point	0.1130326364467986	0.2774706381036549	0.6851745323469975	Time_point	0.8683893679216648	94	41
Actinomyces	Diarrheal_illness	Yes	0.22880863481683292	0.6412313812895893	0.7222507649488403	Diarrheal_illnessYes	0.895590948536562	94	60
Faecalibacterium	Diarrheal_illness	Yes	-0.31973690280608696	0.9343558944446821	0.7330005818755869	Diarrheal_illnessYes	0.89696123834775765	94	27
Clostridioides	Time_point	Time_point	0.07006212236462649	0.22856971045936755	0.7602787231144237	Time_point	0.908822446847203	94	32
Erysipelatoclostridium	Time_point	Time_point	0.09082560198301703	0.31016592145619193	0.7706687074224959	Time_point	0.908822446847203	94	61
Fusobacterium	Diarrheal_illness	Yes	0.25141307593303014	0.8648607103316097	0.7720104656013875	Diarrheal_illnessYes	0.908822446847203	94	34
Eubacterium	Breast_feeding	Yes	-0.23100073856306494	0.8586121646679172	0.7897518942346852	Breast_feedingYes	0.9180865770478216	94	39
Akkermansia	Time_point	Time_point	0.0376927881606407	0.22393799928586472	0.8668873083398628	Time_point	0.920177843351685	94	28
Alloprevotella	Diarrheal_illness	Yes	-0.14204683653871844	0.6364505611500041	0.8239123310529458	Diarrheal_illnessYes	0.920177843351685	94	27
Campylobacter	Diarrheal_illness	Yes	0.2050651722237209	0.8151843203671629	0.8019587426536826	Diarrheal_illnessYes	0.920177843351685	94	17
Clostridioides	Diarrheal_illness	Yes	0.1241726043529091	0.7590399469008815	0.8704462727452656	Diarrheal_illnessYes	0.920177843351685	94	32
Eubacterium	Time_point	Time_point	0.028135648582332473	0.172126935366927	0.8707059162897663	Time_point	0.920177843351685	94	39
Lachnoclostridium	Time_point	Time_point	-0.04120852488407554	0.21470777581338768	0.8484477613506183	Time_point	0.920177843351685	94	62
Lactobacillus	Diarrheal_illness	Yes	0.15954847511741457	0.9620455273700901	0.8687122194866406	Diarrheal_illnessYes	0.920177843351685	94	73
Streptococcus	Time_point	Time_point	-0.03804198100289063	0.18968165228831985	0.8417068204605682	Time_point	0.920177843351685	94	93
Parabacteroides	Breast_feeding	Yes	-0.18349442942551142	1.2408177146989152	0.8834172345249673	Breast_feedingYes	0.923121379896876	94	60
Streptococcus	Diarrheal_illness	Yes	0.07956323335223647	0.5958514692803931	0.8940751571860979	Diarrheal_illnessYes	0.9238776624256345	94	93
Escherichia	Diarrheal_illness	Yes	0.02473716808951968	0.5400956625358929	0.9635703552845913	Diarrheal_illnessYes	0.9847477257304065	94	94
Lactobacillus	Time_point	Time_point	-0.005253644277117559	0.27872472909676327	0.9850235809210971	Time_point	0.9957303589745873	94	73
Bilophila	Time_point	Time_point	4.6327605310696255e-4	0.152294984804245	0.9975828694789042	Time_point	0.9975828694789042	94	41
