# Supplementary material for: Faecal microbiota and cytokine profiles of rural Cambodian infants linked to diet and diarrhoeal episodes
Source: NPJ Biofilms Microbiomes. 2024 Sep 14;10:85. doi: 10.1038/s41522-024-00562-0 (PMC11401897; doi:10.1038/s41522-024-00562-0)
Supplement: Supplementary file 6 — Supplementary File 5 [file 41522_2024_562_MOESM6_ESM.csv]

patient_ID	sample_ID	storage_method	frozen_and_DNA_Shield_sample_sequenced	sex	age_days	time_point	village	sample_date	sample_date_sample_collected	still_breast_feeding	use_of_feeding_bottle	complementary_feeding	stunting_z_score	underweight_z_score	wasting_z_score	low_birth_weight	recent_antibiotics	antibiotic_name	recent_probiotics	probiotic_name	any_recent_illness	diarrhea_illness	diarrhea_still_occuring	fever	cough	improved_toilet	hand_washing_score	household_toilet_facility	total_number_in_household	Actinomyces graevenitzii	Actinomyces odontolyticus	Actinomyces sp. AF104-MH	Actinomyces sp. HPA0247	Actinomyces sp. oral taxon 172	Actinomyces sp. ph3	Actinomyces turicensis	Akkermansia sp. UNK.MGS-1	Alistipes shahii	Anaerostipes butyraticus	Anaerostipes caccae	Anaerostipes hadrus	Anaerotignum lactatifermentans	Arcanobacterium haemolyticum	Bacteroides caecigallinarum	Bacteroides caecimuris	Bacteroides dorei	Bacteroides eggerthii	Bacteroides fragilis	Bacteroides ilei
1	C1	DNA Shield	Yes	Male	199	1	K1	2017-04-22	22/04/2017	Yes	No	Yes	0.384691507	0.400694072	0.296951324	Normal	No	NA	No	NA	Yes	Yes	Yes	No	No	No	3	No_Facility	10	0	0	0	0	0	0	3	0	0	0	0	0	0	0	0	0	0	0	7	0
1	C2	DNA Shield	Yes	Male	209	2	K1	2017-05-02	02/05/2017	Yes	No	Yes	0.384691507	0.400694072	0.296951324	Normal	Yes	amoxycillin	No	NA	Yes	Yes	Yes	Yes	Yes	No	3	No_Facility	10	0	0	0	0	0	0	0	0	0	0	0	0	0	0	0	0	0	0	7	0
1	C3	DNA Shield	Yes	Male	223	3	K1	2017-05-16	16/05/2017	Yes	No	Yes	0.384691507	0.400694072	0.296951324	Normal	No	NA	No	NA	No	No	No	No	No	No	3	No_Facility	10	0	0	0	0	0	0	0	0	0	0	0	0	0	0	0	0	0	0	44	0
1	C145	Frozen	Yes	Male	199	1	K1	2017-04-22	22/04/2017	Yes	No	Yes	0.384691507	0.400694072	0.296951324	Normal	No	NA	No	NA	Yes	Yes	Yes	No	No	No	3	No_Facility	10	0	0	0	0	0	0	9	0	0	0	0	0	0	0	0	0	0	0	0	0
1	C146	Frozen	Yes	Male	209	2	K1	2017-05-02	02/05/2017	Yes	No	Yes	0.384691507	0.400694072	0.296951324	Normal	Yes	amoxycillin	No	NA	Yes	Yes	Yes	Yes	Yes	No	3	No_Facility	10	0	0	0	0	0	0	0	0	0	0	0	0	0	0	0	0	0	0	0	0
1	C147	Frozen	Yes	Male	223	3	K1	2017-05-16	16/05/2017	Yes	No	Yes	0.384691507	0.400694072	0.296951324	Normal	No	NA	No	NA	No	No	No	No	No	No	3	No_Facility	10	0	0	0	0	0	0	0	0	0	0	0	0	0	0	0	0	0	0	0	0
23	C7	DNA Shield	Yes	Male	230	1	K2	2017-04-21	21/04/2017	No	Yes	Yes	-0.356622756	-1.439740658	-1.611213207	Unknown	No	NA	No	NA	No	No	No	No	No	Yes	3	Flush_to_septic_tank	3	0	0	0	0	0	0	0	0	0	0	0	0	0	0	0	0	0	0	419	0
23	C8	DNA Shield	No	Male	241	2	K2	2017-05-02	02/05/2017	No	Yes	Yes	-0.356622756	-1.439740658	-1.611213207	Unknown	No	NA	No	NA	Yes	No	No	No	Yes	Yes	3	Flush_to_septic_tank	3	0	0	0	0	0	0	0	0	0	0	0	0	0	0	0	0	0	0	252	0
23	C9	DNA Shield	No	Male	256	3	K2	2017-05-17	17/05/2017	No	Yes	Yes	-0.356622756	-1.439740658	-1.611213207	Unknown	No	NA	No	NA	No	No	No	No	No	Yes	3	Flush_to_septic_tank	3	0	0	0	0	0	0	0	0	0	0	0	0	0	0	0	0	0	0	236	0
23	C151	Frozen	Yes	Male	230	1	K2	2017-04-21	21/04/2017	No	Yes	Yes	-0.356622756	-1.439740658	-1.611213207	Unknown	No	NA	No	NA	No	No	No	No	No	Yes	3	Flush_to_septic_tank	3	0	0	0	0	0	0	0	0	0	0	0	0	0	0	0	0	0	0	0	0
23	C152	Frozen	No	Male	241	2	K2	2017-05-02	02/05/2017	No	Yes	Yes	-0.356622756	-1.439740658	-1.611213207	Unknown	No	NA	No	NA	Yes	No	No	No	Yes	Yes	3	Flush_to_septic_tank	3	NA	NA	NA	NA	NA	NA	NA	NA	NA	NA	NA	NA	NA	NA	NA	NA	NA	NA	NA	NA
23	C153	Frozen	No	Male	256	3	K2	2017-05-17	17/05/2017	No	Yes	Yes	-0.356622756	-1.439740658	-1.611213207	Unknown	No	NA	No	NA	No	No	No	No	No	Yes	3	Flush_to_septic_tank	3	NA	NA	NA	NA	NA	NA	NA	NA	NA	NA	NA	NA	NA	NA	NA	NA	NA	NA	NA	NA
26	C10	DNA Shield	No	Male	152	1	K2	2017-04-22	22/04/2017	Yes	Yes	No	-2.00579834	-0.515240669	1.347744465	Normal	No	NA	No	NA	No	No	No	No	No	Yes	6	Flush_to_septic_tank	6	0	0	0	0	0	0	0	0	0	0	0	0	0	0	0	0	0	0	0	0
26	C11	DNA Shield	Yes	Male	162	2	K2	2017-05-02	02/05/2017	Yes	Yes	No	-2.00579834	-0.515240669	1.347744465	Normal	No	NA	No	NA	No	No	No	No	No	Yes	6	Flush_to_septic_tank	6	37	11	20	12	0	48	0	0	0	0	0	0	0	0	0	0	0	0	0	0
26	C12	DNA Shield	Yes	Male	205	3	K2	2017-06-14	14/06/2017	Yes	Yes	No	-2.00579834	-0.515240669	1.347744465	Normal	No	NA	No	NA	No	No	No	No	No	Yes	6	Flush_to_septic_tank	6	0	0	0	0	0	0	0	0	0	0	0	0	0	0	0	0	0	0	38	0
26	C154	Frozen	No	Male	152	1	K2	2017-04-22	22/04/2017	Yes	Yes	No	-2.00579834	-0.515240669	1.347744465	Normal	No	NA	No	NA	No	No	No	No	No	Yes	6	Flush_to_septic_tank	6	NA	NA	NA	NA	NA	NA	NA	NA	NA	NA	NA	NA	NA	NA	NA	NA	NA	NA	NA	NA
26	C155	Frozen	Yes	Male	162	2	K2	2017-05-02	02/05/2017	Yes	Yes	No	-2.00579834	-0.515240669	1.347744465	Normal	No	NA	No	NA	No	No	No	No	No	Yes	6	Flush_to_septic_tank	6	21	14	18	0	0	28	0	0	0	0	0	0	0	0	0	0	0	0	0	0
26	C156	Frozen	Yes	Male	205	3	K2	2017-06-14	14/06/2017	Yes	Yes	No	-2.00579834	-0.515240669	1.347744465	Normal	No	NA	No	NA	No	No	No	No	No	Yes	6	Flush_to_septic_tank	6	0	0	0	0	0	0	0	0	0	0	0	0	0	0	0	0	0	0	0	0
43	C14	DNA Shield	Yes	Female	250	1	K3	2017-04-24	25/04/2017	No	Yes	Yes	-0.401764065	-0.757891476	-0.645430267	Normal	No	NA	No	NA	No	No	No	No	No	No	9	No_Facility	8	0	0	0	0	0	0	0	0	0	0	0	0	0	0	0	0	0	0	0	0
43	C15	DNA Shield	No	Female	258	2	K3	2017-05-02	03/05/2017	No	Yes	Yes	-0.401764065	-0.757891476	-0.645430267	Normal	No	NA	No	NA	Yes	Yes	Yes	Yes	No	No	9	No_Facility	8	0	0	0	0	0	0	0	0	0	0	0	0	0	0	0	0	0	0	0	0
43	C16	DNA Shield	Yes	Female	299	3	K5	2017-06-13	13/06/2017	No	Yes	Yes	-0.401764065	-0.757891476	-0.645430267	Normal	No	NA	No	NA	No	No	No	No	No	No	9	No_Facility	8	0	0	0	0	0	0	0	0	0	0	0	0	0	0	0	0	0	0	0	0
43	C158	Frozen	Yes	Female	250	1	K3	2017-04-24	25/04/2017	No	Yes	Yes	-0.401764065	-0.757891476	-0.645430267	Normal	No	NA	No	NA	No	No	No	No	No	No	9	No_Facility	8	0	0	0	0	0	0	0	0	0	0	0	0	0	0	0	0	0	0	38	0
43	C159	Frozen	No	Female	258	2	K3	2017-05-02	03/05/2017	No	Yes	Yes	-0.401764065	-0.757891476	-0.645430267	Normal	No	NA	No	NA	Yes	Yes	Yes	Yes	No	No	9	No_Facility	8	NA	NA	NA	NA	NA	NA	NA	NA	NA	NA	NA	NA	NA	NA	NA	NA	NA	NA	NA	NA
43	C160	Frozen	Yes	Female	299	3	K5	2017-06-13	13/06/2017	No	Yes	Yes	-0.401764065	-0.757891476	-0.645430267	Normal	No	NA	No	NA	No	No	No	No	No	No	9	No_Facility	8	0	0	0	0	0	2	11	0	0	0	0	0	0	0	0	0	0	0	0	0
48	C17	DNA Shield	Yes	Female	171	1	K3	2017-04-22	22/04/2017	Yes	No	No	-2.061523199	-1.177645922	0.505130053	Normal	No	NA	No	NA	No	No	No	No	No	Yes	5	Flush_to_septic_tank	6	0	2	0	0	0	0	0	0	0	0	0	0	0	0	0	0	0	0	0	0
48	C18	DNA Shield	Yes	Female	181	2	K3	2017-05-02	02/05/2017	Yes	No	No	-2.061523199	-1.177645922	0.505130053	Normal	No	NA	No	NA	No	No	No	No	No	Yes	5	Flush_to_septic_tank	6	0	0	0	0	0	0	0	0	0	0	0	0	0	0	0	0	0	0	0	0
48	C19	DNA Shield	Yes	Female	195	3	K3	2017-05-16	16/05/2017	Yes	No	No	-2.061523199	-1.177645922	0.505130053	Normal	No	NA	No	NA	No	No	No	No	No	Yes	5	Flush_to_septic_tank	6	0	0	0	0	0	15	0	0	0	0	0	0	0	0	0	0	0	0	0	0
48	C161	Frozen	Yes	Female	171	1	K3	2017-04-22	22/04/2017	Yes	No	No	-2.061523199	-1.177645922	0.505130053	Normal	No	NA	No	NA	No	No	No	No	No	Yes	5	Flush_to_septic_tank	6	0	0	0	0	0	0	0	0	0	0	0	0	0	0	0	0	0	0	0	0
48	C162	Frozen	Yes	Female	181	2	K3	2017-05-02	02/05/2017	Yes	No	No	-2.061523199	-1.177645922	0.505130053	Normal	No	NA	No	NA	No	No	No	No	No	Yes	5	Flush_to_septic_tank	6	0	5	0	0	0	7	0	0	0	0	0	0	0	0	0	0	0	0	0	0
48	C163	Frozen	Yes	Female	195	3	K3	2017-05-16	16/05/2017	Yes	No	No	-2.061523199	-1.177645922	0.505130053	Normal	No	NA	No	NA	No	No	No	No	No	Yes	5	Flush_to_septic_tank	6	0	0	0	0	0	21	0	0	0	0	0	0	0	0	0	0	0	0	0	0
49	C23	DNA Shield	Yes	Male	212	1	K3	2017-05-02	02/05/2017	Yes	Yes	Yes	-1.333546996	-0.561624348	0.420846313	Normal	Yes	amoxycillin	No	NA	Yes	Yes	Yes	Yes	No	No	5	No_Facility	6	0	0	0	0	0	0	0	0	0	0	0	0	0	0	0	0	0	0	0	0
49	C24	DNA Shield	Yes	Male	239	2	K3	2017-05-29	29/05/2017	Yes	Yes	Yes	-1.333546996	-0.561624348	0.420846313	Normal	Yes	amoxycillin	No	NA	Yes	No	No	Yes	No	No	5	No_Facility	6	0	0	0	0	0	0	0	0	0	0	0	0	0	0	0	0	0	0	0	0
49	C25	DNA Shield	Yes	Male	255	3	K3	2017-06-14	14/06/2017	Yes	Yes	Yes	-1.333546996	-0.561624348	0.420846313	Normal	No	NA	No	NA	No	No	No	No	No	No	5	No_Facility	6	0	0	0	0	0	0	0	0	0	0	0	53	0	0	0	0	0	0	0	0
49	C167	Frozen	Yes	Male	212	1	K3	2017-05-02	02/05/2017	Yes	Yes	Yes	-1.333546996	-0.561624348	0.420846313	Normal	Yes	amoxycillin	No	NA	Yes	Yes	Yes	Yes	No	No	5	No_Facility	6	0	0	0	0	0	0	0	0	0	0	0	0	0	0	0	0	0	0	0	0
49	C168	Frozen	Yes	Male	239	2	K3	2017-05-29	29/05/2017	Yes	Yes	Yes	-1.333546996	-0.561624348	0.420846313	Normal	Yes	amoxycillin	No	NA	Yes	No	No	Yes	No	No	5	No_Facility	6	0	0	0	0	0	0	0	0	0	0	0	0	0	0	0	0	0	0	0	0
49	C169	Frozen	Yes	Male	255	3	K3	2017-06-14	14/06/2017	Yes	Yes	Yes	-1.333546996	-0.561624348	0.420846313	Normal	No	NA	No	NA	No	No	No	No	No	No	5	No_Facility	6	0	0	0	0	0	0	0	0	0	0	0	50	0	0	0	0	0	0	0	0
52	C26	DNA Shield	Yes	Male	204	1	K3	2017-04-22	22/04/2017	Yes	Yes	No	-0.539477348	-0.97110182	-0.816561401	Normal	No	NA	No	NA	Yes	No	No	Yes	Yes	Yes	6	Flush_to_septic_tank	3	0	0	0	0	0	4	0	0	0	0	0	0	0	0	0	0	0	0	0	0
52	C27	DNA Shield	Yes	Male	215	2	K3	2017-05-03	03/05/2017	Yes	Yes	No	-0.539477348	-0.97110182	-0.816561401	Normal	No	NA	No	NA	No	No	No	No	No	Yes	6	Flush_to_septic_tank	3	0	0	0	0	0	0	0	0	0	4	0	0	0	0	0	0	0	0	0	0
52	C28	DNA Shield	Yes	Male	228	3	K3	2017-05-16	16/05/2017	Yes	Yes	No	-0.539477348	-0.97110182	-0.816561401	Normal	No	NA	No	NA	Yes	No	No	No	Yes	Yes	6	Flush_to_septic_tank	3	0	0	0	0	0	8	0	0	0	0	0	0	0	0	0	0	0	0	0	0
52	C170	Frozen	Yes	Male	204	1	K3	2017-04-22	22/04/2017	Yes	Yes	No	-0.539477348	-0.97110182	-0.816561401	Normal	No	NA	No	NA	Yes	No	No	Yes	Yes	Yes	6	Flush_to_septic_tank	3	0	0	0	0	0	31	9	0	0	0	0	0	0	0	0	0	0	0	0	0
52	C171	Frozen	Yes	Male	215	2	K3	2017-05-03	03/05/2017	Yes	Yes	No	-0.539477348	-0.97110182	-0.816561401	Normal	No	NA	No	NA	No	No	No	No	No	Yes	6	Flush_to_septic_tank	3	0	0	0	0	0	4	0	0	0	0	0	0	0	0	0	0	0	0	0	0
52	C172	Frozen	Yes	Male	228	3	K3	2017-05-16	16/05/2017	Yes	Yes	No	-0.539477348	-0.97110182	-0.816561401	Normal	No	NA	No	NA	Yes	No	No	No	Yes	Yes	6	Flush_to_septic_tank	3	0	0	0	0	0	8	0	0	0	0	0	0	0	0	0	0	0	0	0	0
55	C31	DNA Shield	Yes	Male	175	1	K3	2017-05-03	03/05/2017	Yes	No	No	-1.756185293	-1.043929338	0.259085447	Normal	No	NA	No	NA	Yes	Yes	Yes	Yes	Yes	No	5	No_Facility	4	0	0	0	0	0	0	0	0	0	0	0	0	0	0	0	0	0	0	514	0
55	C32	DNA Shield	Yes	Male	188	2	K3	2017-05-16	16/05/2017	Yes	No	No	-1.756185293	-1.043929338	0.259085447	Normal	Yes	cefixime	No	NA	Yes	Yes	Yes	Yes	No	No	5	No_Facility	4	0	0	0	0	0	0	0	5	0	0	0	0	0	0	0	0	0	0	952	0
55	C33	DNA Shield	Yes	Male	216	3	K3	2017-06-13	13/06/2017	Yes	No	No	-1.756185293	-1.043929338	0.259085447	Normal	No	NA	No	NA	No	No	No	No	No	No	5	No_Facility	4	0	0	0	0	0	0	0	0	0	0	0	0	0	0	0	0	0	0	462	0
55	C175	Frozen	Yes	Male	175	1	K3	2017-05-03	03/05/2017	Yes	No	No	-1.756185293	-1.043929338	0.259085447	Normal	No	NA	No	NA	Yes	Yes	Yes	Yes	Yes	No	5	No_Facility	4	0	0	0	0	0	5	0	0	0	0	0	0	0	0	0	0	0	0	0	0
55	C176	Frozen	Yes	Male	188	2	K3	2017-05-16	16/05/2017	Yes	No	No	-1.756185293	-1.043929338	0.259085447	Normal	Yes	cefixime	No	NA	Yes	Yes	Yes	Yes	No	No	5	No_Facility	4	0	0	0	0	0	0	0	5	0	0	0	0	0	0	0	0	0	0	31	0
55	C177	Frozen	Yes	Male	216	3	K3	2017-06-13	13/06/2017	Yes	No	No	-1.756185293	-1.043929338	0.259085447	Normal	No	NA	No	NA	No	No	No	No	No	No	5	No_Facility	4	0	0	0	0	0	0	0	0	0	0	0	0	0	0	0	0	0	0	120	0
56	C35	DNA Shield	Yes	Female	203	1	K3	2017-04-21	21/04/2017	Yes	Yes	No	-0.894386351	-1.20416069	-0.797939658	Normal	No	NA	No	NA	No	No	No	No	No	No	4	No_Facility	5	0	0	0	0	0	0	0	0	0	0	0	0	0	0	0	0	0	0	91	0
56	C37	DNA Shield	Yes	Female	229	3	K3	2017-05-17	17/05/2017	Yes	Yes	No	-0.894386351	-1.20416069	-0.797939658	Normal	No	NA	No	NA	Yes	No	No	Yes	No	No	4	No_Facility	5	0	0	0	0	0	0	0	0	0	0	0	0	0	0	0	0	0	0	69	0
56	C179	Frozen	Yes	Female	203	1	K3	2017-04-21	21/04/2017	Yes	Yes	No	-0.894386351	-1.20416069	-0.797939658	Normal	No	NA	No	NA	No	No	No	No	No	No	4	No_Facility	5	0	0	0	0	0	0	0	0	0	0	0	0	0	0	0	0	0	0	1	0
56	C180	Frozen	No	Female	214	2	K3	2017-05-02	02/05/2017	Yes	Yes	No	-0.894386351	-1.20416069	-0.797939658	Normal	No	NA	No	NA	No	No	No	No	No	No	4	No_Facility	5	0	0	0	0	0	0	0	0	0	0	0	0	0	0	0	0	0	0	0	0
56	C181	Frozen	Yes	Female	229	3	K3	2017-05-17	17/05/2017	Yes	Yes	No	-0.894386351	-1.20416069	-0.797939658	Normal	No	NA	No	NA	Yes	No	No	Yes	No	No	4	No_Facility	5	0	0	0	0	0	0	0	0	0	0	0	0	0	0	0	0	0	0	2	0
67	C41	DNA Shield	Yes	Female	261	1	K3	2017-04-21	21/04/2017	No	Yes	Yes	-1.238917947	-1.053555131	-0.392485768	Normal	Yes	cefadroxile	No	NA	Yes	No	No	No	Yes	Yes	5	Flush_to_septic_tank	5	0	0	0	0	0	0	0	0	0	0	0	0	0	0	0	0	0	0	885	0
67	C42	DNA Shield	Yes	Female	272	2	K3	2017-05-02	02/05/2017	No	Yes	Yes	-1.238917947	-1.053555131	-0.392485768	Normal	Yes	cefadroxile	Yes	SMECTA	Yes	Yes	No	Yes	Yes	Yes	5	Flush_to_septic_tank	5	0	0	0	0	0	0	0	0	0	0	0	0	0	0	0	0	0	0	931	0
67	C43	DNA Shield	Yes	Female	286	3	K3	2017-05-16	16/05/2017	No	Yes	Yes	-1.238917947	-1.053555131	-0.392485768	Normal	No	NA	No	NA	Yes	No	No	Yes	No	Yes	5	Flush_to_septic_tank	5	0	0	0	0	0	0	0	0	0	0	0	0	15	0	0	0	0	0	514	0
67	C185	Frozen	Yes	Female	261	1	K3	2017-04-21	21/04/2017	No	Yes	Yes	-1.238917947	-1.053555131	-0.392485768	Normal	Yes	cefadroxile	No	NA	Yes	No	No	No	Yes	Yes	5	Flush_to_septic_tank	5	0	0	0	0	0	0	0	0	0	0	0	0	0	0	0	0	0	0	60	0
67	C186	Frozen	Yes	Female	272	2	K3	2017-05-02	02/05/2017	No	Yes	Yes	-1.238917947	-1.053555131	-0.392485768	Normal	Yes	cefadroxile	Yes	SMECTA	Yes	Yes	No	Yes	Yes	Yes	5	Flush_to_septic_tank	5	0	0	0	0	0	4	0	0	0	0	0	0	0	0	0	0	0	0	17	0
67	C187	Frozen	Yes	Female	286	3	K3	2017-05-16	16/05/2017	No	Yes	Yes	-1.238917947	-1.053555131	-0.392485768	Normal	No	NA	No	NA	Yes	No	No	Yes	No	Yes	5	Flush_to_septic_tank	5	0	8	0	0	1	3	0	0	0	0	0	0	0	0	0	0	0	0	0	0
68	C46	DNA Shield	Yes	Male	237	1	K3	2017-04-22	22/04/2017	Yes	Yes	Yes	-1.278886437	0.189002961	1.310539246	Normal	No	NA	No	NA	No	No	No	No	No	Yes	5	Flush_to_septic_tank	6	0	0	0	0	0	0	0	0	0	0	0	0	12	0	0	0	0	0	143	0
68	C47	DNA Shield	Yes	Male	247	2	K3	2017-05-02	02/05/2017	Yes	Yes	Yes	-1.278886437	0.189002961	1.310539246	Normal	No	NA	No	NA	Yes	No	No	Yes	No	Yes	5	Flush_to_septic_tank	6	0	0	0	0	0	2	0	2	0	0	0	16	0	0	0	0	0	0	179	0
68	C48	DNA Shield	Yes	Male	261	3	K3	2017-05-16	16/05/2017	Yes	Yes	Yes	-1.278886437	0.189002961	1.310539246	Normal	Yes	cefadroxile	No	NA	Yes	No	No	Yes	Yes	Yes	5	Flush_to_septic_tank	6	0	0	0	0	0	6	0	0	0	0	0	16	0	0	0	0	0	0	143	0
68	C190	Frozen	Yes	Male	237	1	K3	2017-04-22	22/04/2017	Yes	Yes	Yes	-1.278886437	0.189002961	1.310539246	Normal	No	NA	No	NA	No	No	No	No	No	Yes	5	Flush_to_septic_tank	6	0	2	0	0	0	4	0	0	0	0	0	17	0	0	0	0	0	0	7	0
68	C191	Frozen	Yes	Male	247	2	K3	2017-05-02	02/05/2017	Yes	Yes	Yes	-1.278886437	0.189002961	1.310539246	Normal	No	NA	No	NA	Yes	No	No	Yes	No	Yes	5	Flush_to_septic_tank	6	0	12	0	0	0	13	0	0	0	0	0	0	0	0	0	0	0	0	0	0
68	C192	Frozen	Yes	Male	261	3	K3	2017-05-16	16/05/2017	Yes	Yes	Yes	-1.278886437	0.189002961	1.310539246	Normal	Yes	cefadroxile	No	NA	Yes	No	No	Yes	Yes	Yes	5	Flush_to_septic_tank	6	0	0	0	0	0	8	0	0	0	0	0	0	0	0	0	0	0	0	66	0
70	C51	DNA Shield	No	Female	174	1	K3	2017-04-21	21/04/2017	No	Yes	No	-0.633703649	-1.577177882	-1.540194511	Normal	No	NA	No	NA	No	No	No	No	No	Yes	7	Flush_to_septic_tank	4	0	0	0	0	0	10	0	5	0	0	0	0	0	0	0	0	0	0	100	0
70	C52	DNA Shield	No	Female	185	2	K3	2017-05-02	02/05/2017	No	Yes	No	-0.633703649	-1.577177882	-1.540194511	Normal	No	NA	No	NA	Yes	No	No	Yes	Yes	Yes	7	Flush_to_septic_tank	4	0	18	0	0	0	0	0	0	0	0	0	0	0	0	0	0	0	0	0	0
70	C53	DNA Shield	No	Female	212	3	K3	2017-05-29	29/05/2017	No	Yes	No	-0.633703649	-1.577177882	-1.540194511	Normal	No	NA	No	NA	Yes	Yes	Yes	Yes	No	Yes	7	Flush_to_septic_tank	4	0	17	0	0	0	0	0	0	0	0	0	0	0	0	0	0	0	0	0	0
70	C195	Frozen	No	Female	174	1	K3	2017-04-21	21/04/2017	No	Yes	No	-0.633703649	-1.577177882	-1.540194511	Normal	No	NA	No	NA	No	No	No	No	No	Yes	7	Flush_to_septic_tank	4	NA	NA	NA	NA	NA	NA	NA	NA	NA	NA	NA	NA	NA	NA	NA	NA	NA	NA	NA	NA
70	C196	Frozen	No	Female	185	2	K3	2017-05-02	02/05/2017	No	Yes	No	-0.633703649	-1.577177882	-1.540194511	Normal	No	NA	No	NA	Yes	No	No	Yes	Yes	Yes	7	Flush_to_septic_tank	4	NA	NA	NA	NA	NA	NA	NA	NA	NA	NA	NA	NA	NA	NA	NA	NA	NA	NA	NA	NA
70	C197	Frozen	No	Female	212	3	K3	2017-05-29	29/05/2017	No	Yes	No	-0.633703649	-1.577177882	-1.540194511	Normal	No	NA	No	NA	Yes	Yes	Yes	Yes	No	Yes	7	Flush_to_septic_tank	4	NA	NA	NA	NA	NA	NA	NA	NA	NA	NA	NA	NA	NA	NA	NA	NA	NA	NA	NA	NA
90	C56	DNA Shield	No	Male	203	1	K4	2017-04-24	24/04/2017	Yes	No	No	-1.075558305	0.058700114	0.990361273	Normal	No	NA	No	NA	No	No	No	No	No	Yes	5	Flush_to_septic_tank	4	NA	NA	NA	NA	NA	NA	NA	NA	NA	NA	NA	NA	NA	NA	NA	NA	NA	NA	NA	NA
90	C57	DNA Shield	Yes	Male	211	2	K4	2017-05-02	02/05/2017	Yes	No	No	-1.075558305	0.058700114	0.990361273	Normal	No	NA	No	NA	No	No	No	No	No	Yes	5	Flush_to_septic_tank	4	0	0	0	0	0	0	0	0	0	0	0	0	0	0	0	0	0	0	2155	0
90	C58	DNA Shield	No	Male	238	3	K4	2017-05-29	29/05/2017	Yes	No	No	-1.075558305	0.058700114	0.990361273	Normal	No	NA	No	NA	No	No	No	No	No	Yes	5	Flush_to_septic_tank	4	0	0	0	0	0	3	0	0	0	0	0	0	0	0	0	0	0	0	70	0
90	C200	Frozen	No	Male	203	1	K4	2017-04-24	24/04/2017	Yes	No	No	-1.075558305	0.058700114	0.990361273	Normal	No	NA	No	NA	No	No	No	No	No	Yes	5	Flush_to_septic_tank	4	NA	NA	NA	NA	NA	NA	NA	NA	NA	NA	NA	NA	NA	NA	NA	NA	NA	NA	NA	NA
90	C201	Frozen	Yes	Male	211	2	K4	2017-05-02	02/05/2017	Yes	No	No	-1.075558305	0.058700114	0.990361273	Normal	No	NA	No	NA	No	No	No	No	No	Yes	5	Flush_to_septic_tank	4	0	0	0	0	0	10	0	0	0	0	0	0	0	0	0	0	0	0	84	0
90	C202	Frozen	No	Male	238	3	K4	2017-05-29	29/05/2017	Yes	No	No	-1.075558305	0.058700114	0.990361273	Normal	No	NA	No	NA	No	No	No	No	No	Yes	5	Flush_to_septic_tank	4	NA	NA	NA	NA	NA	NA	NA	NA	NA	NA	NA	NA	NA	NA	NA	NA	NA	NA	NA	NA
91	C59	DNA Shield	Yes	Female	197	1	K4	2017-04-22	22/04/2017	Yes	No	No	-0.001629132	0.602115095	0.869943976	Normal	No	NA	No	NA	No	No	No	No	No	Yes	3	Flush_to_septic_tank	5	10	0	0	0	0	81	0	0	0	0	0	66	0	0	0	0	0	0	389	0
91	C60	DNA Shield	Yes	Female	208	2	K4	2017-05-03	03/05/2017	Yes	No	No	-0.001629132	0.602115095	0.869943976	Normal	Yes	amoxycillin	No	NA	Yes	No	No	Yes	Yes	Yes	3	Flush_to_septic_tank	5	0	0	0	0	0	13	0	0	0	0	0	0	0	0	0	0	0	0	338	0
91	C61	DNA Shield	Yes	Female	221	3	K4	2017-05-16	16/05/2017	Yes	No	No	-0.001629132	0.602115095	0.869943976	Normal	No	NA	No	NA	No	No	No	No	No	Yes	3	Flush_to_septic_tank	5	0	0	0	0	0	98	0	0	0	0	0	0	0	0	0	0	0	0	319	0
91	C203	Frozen	Yes	Female	197	1	K4	2017-04-22	22/04/2017	Yes	No	No	-0.001629132	0.602115095	0.869943976	Normal	No	NA	No	NA	No	No	No	No	No	Yes	3	Flush_to_septic_tank	5	37	14	0	0	0	348	0	0	0	0	0	25	0	0	0	0	0	0	0	0
91	C204	Frozen	Yes	Female	208	2	K4	2017-05-03	03/05/2017	Yes	No	No	-0.001629132	0.602115095	0.869943976	Normal	Yes	amoxycillin	No	NA	Yes	No	No	Yes	Yes	Yes	3	Flush_to_septic_tank	5	0	0	0	0	0	36	0	0	0	0	0	0	0	0	0	0	0	0	173	0
91	C205	Frozen	Yes	Female	221	3	K4	2017-05-16	16/05/2017	Yes	No	No	-0.001629132	0.602115095	0.869943976	Normal	No	NA	No	NA	No	No	No	No	No	Yes	3	Flush_to_septic_tank	5	NA	NA	NA	NA	NA	NA	NA	NA	NA	NA	NA	NA	NA	NA	NA	NA	NA	NA	NA	NA
110	C65	DNA Shield	Yes	Female	240	1	K5	2017-04-24	24/04/2017	Yes	Yes	Yes	-0.684253335	-0.963914812	-0.69663924	Normal	No	NA	No	NA	Yes	No	No	Yes	Yes	Yes	4	Flush_to_septic_tank	7	0	0	0	0	0	0	0	0	0	0	0	0	0	0	0	0	0	0	1650	0
110	C66	DNA Shield	Yes	Female	249	2	K5	2017-05-03	03/05/2017	Yes	Yes	Yes	-0.684253335	-0.963914812	-0.69663924	Normal	No	NA	No	NA	No	No	No	No	No	Yes	4	Flush_to_septic_tank	7	0	0	0	0	0	0	0	0	0	0	3	0	0	0	0	0	0	0	1974	0
110	C67	DNA Shield	Yes	Female	262	3	K5	2017-05-16	16/05/2017	Yes	Yes	Yes	-0.684253335	-0.963914812	-0.69663924	Normal	No	NA	No	NA	No	No	No	No	No	Yes	4	Flush_to_septic_tank	7	0	0	0	0	0	0	3	0	0	0	0	0	0	0	0	0	0	0	2135	0
110	C209	Frozen	Yes	Female	240	1	K5	2017-04-24	24/04/2017	Yes	Yes	Yes	-0.684253335	-0.963914812	-0.69663924	Normal	No	NA	No	NA	Yes	No	No	Yes	Yes	Yes	4	Flush_to_septic_tank	7	0	0	0	0	0	0	0	0	0	0	0	0	0	0	0	0	0	0	46	0
110	C210	Frozen	Yes	Female	249	2	K5	2017-05-03	03/05/2017	Yes	Yes	Yes	-0.684253335	-0.963914812	-0.69663924	Normal	No	NA	No	NA	No	No	No	No	No	Yes	4	Flush_to_septic_tank	7	0	0	0	0	0	0	0	0	0	0	0	0	0	0	0	0	0	0	43	0
110	C211	Frozen	Yes	Female	262	3	K5	2017-05-16	16/05/2017	Yes	Yes	Yes	-0.684253335	-0.963914812	-0.69663924	Normal	No	NA	No	NA	No	No	No	No	No	Yes	4	Flush_to_septic_tank	7	0	0	0	0	0	0	0	0	0	0	0	0	0	0	0	0	0	0	300	0
116	C70	DNA Shield	Yes	Female	196	1	K5	2017-04-22	22/04/2017	Yes	Yes	No	-0.915142119	-1.189227939	-0.757767141	Normal	No	NA	No	NA	No	No	No	No	No	No	6	No_Facility	5	0	0	0	0	0	0	0	0	0	0	0	0	0	0	0	0	0	0	2081	0
116	C71	DNA Shield	Yes	Female	206	2	K5	2017-05-02	02/05/2017	Yes	Yes	No	-0.915142119	-1.189227939	-0.757767141	Normal	No	NA	No	NA	Yes	No	No	Yes	No	No	6	No_Facility	5	0	0	0	0	0	0	0	0	0	0	0	0	0	0	0	0	0	0	1015	0
116	C72	DNA Shield	Yes	Female	220	3	K5	2017-05-16	16/05/2017	Yes	Yes	No	-0.915142119	-1.189227939	-0.757767141	Normal	Yes	amoxycillin	No	NA	Yes	No	No	Yes	No	No	6	No_Facility	5	0	0	0	0	0	0	0	0	0	0	0	0	0	0	0	0	0	0	1386	0
116	C214	Frozen	Yes	Female	196	1	K5	2017-04-22	22/04/2017	Yes	Yes	No	-0.915142119	-1.189227939	-0.757767141	Normal	No	NA	No	NA	No	No	No	No	No	No	6	No_Facility	5	0	0	0	0	0	0	0	0	0	0	0	0	0	0	0	0	0	0	449	0
116	C215	Frozen	Yes	Female	206	2	K5	2017-05-02	02/05/2017	Yes	Yes	No	-0.915142119	-1.189227939	-0.757767141	Normal	No	NA	No	NA	Yes	No	No	Yes	No	No	6	No_Facility	5	0	12	0	0	0	0	0	0	0	0	0	0	0	0	0	0	0	0	853	0
116	C216	Frozen	Yes	Female	220	3	K5	2017-05-16	16/05/2017	Yes	Yes	No	-0.915142119	-1.189227939	-0.757767141	Normal	Yes	amoxycillin	No	NA	Yes	No	No	Yes	No	No	6	No_Facility	5	0	0	0	0	0	0	0	0	0	0	0	0	0	0	0	0	0	0	1359	0
118	C75	DNA Shield	Yes	Female	214	1	K5	2017-05-16	16/05/2017	No	Yes	No	-0.368766636	0.128746241	0.540709138	Normal	No	NA	No	NA	No	No	No	No	No	Yes	6	Flush_to_septic_tank	3	0	0	0	0	0	0	0	0	0	0	0	37	0	0	0	0	0	0	39	0
118	C76	DNA Shield	Yes	Female	228	2	K5	2017-05-30	30/05/2017	No	Yes	No	-0.368766636	0.128746241	0.540709138	Normal	No	NA	No	NA	No	No	No	No	No	Yes	6	Flush_to_septic_tank	3	0	0	0	0	0	0	0	0	0	0	0	0	0	0	0	0	0	0	5	0
118	C77	DNA Shield	Yes	Female	256	3	K5	2017-06-27	27/06/2017	No	Yes	No	-0.368766636	0.128746241	0.540709138	Normal	Yes	amoxycillin	No	NA	Yes	No	No	Yes	No	Yes	6	Flush_to_septic_tank	3	0	0	0	0	0	5	0	0	0	0	0	0	0	0	0	0	0	0	111	0
118	C219	Frozen	Yes	Female	214	1	K5	2017-05-16	16/05/2017	No	Yes	No	-0.368766636	0.128746241	0.540709138	Normal	No	NA	No	NA	No	No	No	No	No	Yes	6	Flush_to_septic_tank	3	0	0	0	0	0	0	0	0	0	0	0	53	0	0	0	0	0	0	0	0
118	C220	Frozen	Yes	Female	228	2	K5	2017-05-30	30/05/2017	No	Yes	No	-0.368766636	0.128746241	0.540709138	Normal	No	NA	No	NA	No	No	No	No	No	Yes	6	Flush_to_septic_tank	3	0	0	0	0	0	0	0	0	0	0	0	0	0	0	0	0	0	0	0	0
118	C221	Frozen	Yes	Female	256	3	K5	2017-06-27	27/06/2017	No	Yes	No	-0.368766636	0.128746241	0.540709138	Normal	Yes	amoxycillin	No	NA	Yes	No	No	Yes	No	Yes	6	Flush_to_septic_tank	3	0	0	0	0	0	3	0	0	0	0	0	0	0	0	0	0	0	0	2	0
128	C78	DNA Shield	Yes	Male	185	1	K6	2017-04-23	23/04/2017	Yes	Yes	No	-2.344547033	-1.56921041	0.058176294	Low	No	NA	No	NA	No	No	No	No	No	Yes	3	Flush_to_septic_tank	5	0	0	0	0	0	0	0	0	0	0	0	0	0	0	0	0	0	0	0	0
128	C79	DNA Shield	Yes	Male	194	2	K6	2017-05-02	02/05/2017	Yes	Yes	No	-2.344547033	-1.56921041	0.058176294	Low	No	NA	No	NA	No	No	No	No	No	Yes	3	Flush_to_septic_tank	5	0	0	0	0	0	0	0	0	0	0	0	0	0	0	0	0	0	0	0	0
128	C80	DNA Shield	Yes	Male	208	3	K6	2017-05-16	16/05/2017	Yes	Yes	No	-2.344547033	-1.56921041	0.058176294	Low	No	NA	No	NA	No	No	No	No	No	Yes	3	Flush_to_septic_tank	5	0	0	0	0	0	0	0	0	0	0	0	0	0	0	0	0	0	0	0	0
128	C222	Frozen	Yes	Male	185	1	K6	2017-04-23	23/04/2017	Yes	Yes	No	-2.344547033	-1.56921041	0.058176294	Low	No	NA	No	NA	No	No	No	No	No	Yes	3	Flush_to_septic_tank	5	0	0	0	0	0	0	0	0	0	0	0	0	0	0	0	0	0	0	0	0
128	C223	Frozen	Yes	Male	194	2	K6	2017-05-02	02/05/2017	Yes	Yes	No	-2.344547033	-1.56921041	0.058176294	Low	No	NA	No	NA	No	No	No	No	No	Yes	3	Flush_to_septic_tank	5	0	0	0	0	0	0	0	0	0	0	0	0	0	0	0	0	0	0	0	0
128	C224	Frozen	Yes	Male	208	3	K6	2017-05-16	16/05/2017	Yes	Yes	No	-2.344547033	-1.56921041	0.058176294	Low	No	NA	No	NA	No	No	No	No	No	Yes	3	Flush_to_septic_tank	5	0	0	0	0	0	0	0	0	0	0	0	0	0	0	0	0	0	0	0	0
129	C84	DNA Shield	Yes	Female	166	1	K6	2017-04-06	06/04/2017	No	Yes	No	-1.403720379	-0.229146481	0.990568817	Normal	Yes	amoxycillin	No	NA	Yes	No	No	Yes	Yes	Yes	5	Flush_to_septic_tank	4	0	0	0	0	0	0	0	0	0	0	0	0	0	0	0	0	0	0	276	0
129	C85	DNA Shield	Yes	Female	183	2	K6	2017-04-23	23/04/2017	No	Yes	No	-1.403720379	-0.229146481	0.990568817	Normal	Yes	cefadroxile	No	NA	Yes	No	No	No	Yes	Yes	5	Flush_to_septic_tank	4	0	0	0	0	0	0	0	0	0	0	0	0	0	0	0	0	0	0	29	0
129	C86	DNA Shield	Yes	Female	192	3	K6	2017-05-02	02/05/2017	No	Yes	No	-1.403720379	-0.229146481	0.990568817	Normal	No	NA	No	NA	Yes	No	No	No	Yes	Yes	5	Flush_to_septic_tank	4	0	0	0	0	0	0	0	0	0	0	0	0	0	0	0	0	0	0	367	0
129	C228	Frozen	Yes	Female	166	1	K6	2017-04-06	06/04/2017	No	Yes	No	-1.403720379	-0.229146481	0.990568817	Normal	Yes	amoxycillin	No	NA	Yes	No	No	Yes	Yes	Yes	5	Flush_to_septic_tank	4	0	0	0	0	0	2	0	0	0	0	0	0	0	0	0	0	0	0	0	0
129	C229	Frozen	Yes	Female	183	2	K6	2017-04-23	23/04/2017	No	Yes	No	-1.403720379	-0.229146481	0.990568817	Normal	Yes	cefadroxile	No	NA	Yes	No	No	No	Yes	Yes	5	Flush_to_septic_tank	4	0	0	0	0	0	9	0	0	0	0	0	0	0	0	0	0	0	0	0	0
129	C230	Frozen	Yes	Female	192	3	K6	2017-05-02	02/05/2017	No	Yes	No	-1.403720379	-0.229146481	0.990568817	Normal	No	NA	No	NA	Yes	No	No	No	Yes	Yes	5	Flush_to_septic_tank	4	0	0	0	0	1	8	0	0	0	0	0	0	0	0	0	0	0	0	0	0
158	C89	DNA Shield	Yes	Female	243	1	P1	2017-04-23	23/04/2017	Yes	No	Yes	-1.840527177	-2.08197999	-1.209961653	Normal	No	NA	No	NA	No	No	No	No	No	Yes	4	Flush_to_septic_tank	4	0	0	0	0	0	4	0	0	0	0	0	0	0	0	0	0	0	0	0	0
158	C90	DNA Shield	Yes	Female	254	2	P1	2017-05-04	04/05/2017	Yes	No	Yes	-1.840527177	-2.08197999	-1.209961653	Normal	No	NA	No	NA	Yes	No	No	Yes	No	Yes	4	Flush_to_septic_tank	4	0	2	0	0	2	23	0	0	0	0	0	0	0	0	0	0	0	0	0	0
158	C91	DNA Shield	Yes	Female	268	3	P1	2017-05-18	18/05/2017	Yes	No	Yes	-1.840527177	-2.08197999	-1.209961653	Normal	No	NA	No	NA	No	No	No	No	No	Yes	4	Flush_to_septic_tank	4	0	0	0	0	0	9	0	0	0	0	0	0	0	0	0	0	0	0	0	0
158	C233	Frozen	Yes	Female	243	1	P1	2017-04-23	23/04/2017	Yes	No	Yes	-1.840527177	-2.08197999	-1.209961653	Normal	No	NA	No	NA	No	No	No	No	No	Yes	4	Flush_to_septic_tank	4	0	0	0	0	0	11	0	0	0	0	0	0	0	0	0	0	0	0	0	0
158	C234	Frozen	Yes	Female	254	2	P1	2017-05-04	04/05/2017	Yes	No	Yes	-1.840527177	-2.08197999	-1.209961653	Normal	No	NA	No	NA	Yes	No	No	Yes	No	Yes	4	Flush_to_septic_tank	4	0	5	0	0	2	58	0	0	0	0	0	0	0	0	0	0	0	0	0	0
158	C235	Frozen	Yes	Female	268	3	P1	2017-05-18	18/05/2017	Yes	No	Yes	-1.840527177	-2.08197999	-1.209961653	Normal	No	NA	No	NA	No	No	No	No	No	Yes	4	Flush_to_septic_tank	4	0	1	0	0	2	8	0	0	0	0	0	0	0	0	0	0	0	0	0	0
188	C95	DNA Shield	Yes	Male	193	1	P3	2017-04-05	05/04/2017	No	Yes	Yes	0.458738714	-0.767710924	-1.299753785	Normal	No	NA	No	NA	No	No	No	No	No	Yes	4	Flush_to_septic_tank	6	0	0	0	0	0	0	0	0	0	0	1	0	0	0	0	0	0	0	3529	0
188	C96	DNA Shield	Yes	Male	213	2	P3	2017-04-25	25/04/2017	No	Yes	Yes	0.458738714	-0.767710924	-1.299753785	Normal	No	NA	No	NA	Yes	Yes	Yes	Yes	No	Yes	4	Flush_to_septic_tank	6	0	0	0	0	0	0	0	0	0	0	0	0	0	0	0	0	0	0	0	0
188	C97	DNA Shield	No	Male	236	3	P3	2017-05-18	18/05/2017	No	Yes	Yes	0.458738714	-0.767710924	-1.299753785	Normal	Yes	amoxycillin	No	NA	Yes	No	No	Yes	No	Yes	4	Flush_to_septic_tank	6	0	0	0	0	0	0	0	0	0	0	0	0	0	0	1685	0	0	0	0	0
188	C239	Frozen	Yes	Male	193	1	P3	2017-04-05	05/04/2017	No	Yes	Yes	0.458738714	-0.767710924	-1.299753785	Normal	No	NA	No	NA	No	No	No	No	No	Yes	4	Flush_to_septic_tank	6	0	0	0	0	0	7	0	0	0	0	10	0	0	12	0	0	0	0	2	0
188	C240	Frozen	Yes	Male	213	2	P3	2017-04-25	25/04/2017	No	Yes	Yes	0.458738714	-0.767710924	-1.299753785	Normal	No	NA	No	NA	Yes	Yes	Yes	Yes	No	Yes	4	Flush_to_septic_tank	6	0	0	0	0	0	0	0	0	0	0	0	0	0	8	0	0	0	0	0	0
188	C241	Frozen	No	Male	236	3	P3	2017-05-18	18/05/2017	No	Yes	Yes	0.458738714	-0.767710924	-1.299753785	Normal	Yes	amoxycillin	No	NA	Yes	No	No	Yes	No	Yes	4	Flush_to_septic_tank	6	NA	NA	NA	NA	NA	NA	NA	NA	NA	NA	NA	NA	NA	NA	NA	NA	NA	NA	NA	NA
190	C99	DNA Shield	Yes	Male	224	1	P3	2017-04-07	07/04/2017	Yes	No	Yes	-0.66119045	-0.68319875	-0.329732209	Normal	No	NA	No	NA	Yes	Yes	Yes	Yes	No	Yes	6	Flush_to_septic_tank	6	0	0	0	0	0	0	0	0	0	0	0	0	0	0	0	0	0	0	0	0
190	C100	DNA Shield	Yes	Male	240	2	P3	2017-04-23	23/04/2017	Yes	No	Yes	-0.66119045	-0.68319875	-0.329732209	Normal	No	NA	No	NA	No	No	No	No	No	Yes	6	Flush_to_septic_tank	6	0	0	0	0	0	0	0	0	0	0	0	0	0	0	0	0	0	0	42	0
190	C101	DNA Shield	Yes	Male	266	3	P3	2017-05-19	19/05/2017	Yes	No	Yes	-0.66119045	-0.68319875	-0.329732209	Normal	No	NA	No	NA	Yes	No	No	Yes	Yes	Yes	6	Flush_to_septic_tank	6	0	0	0	0	0	0	0	0	0	0	0	0	0	0	0	0	0	0	73	0
190	C243	Frozen	Yes	Male	224	1	P3	2017-04-07	07/04/2017	Yes	No	Yes	-0.66119045	-0.68319875	-0.329732209	Normal	No	NA	No	NA	Yes	Yes	Yes	Yes	No	Yes	6	Flush_to_septic_tank	6	0	0	0	0	0	0	0	0	0	0	0	0	0	0	0	0	0	0	0	0
190	C244	Frozen	Yes	Male	240	2	P3	2017-04-23	23/04/2017	Yes	No	Yes	-0.66119045	-0.68319875	-0.329732209	Normal	No	NA	No	NA	No	No	No	No	No	Yes	6	Flush_to_septic_tank	6	0	0	0	0	0	0	0	0	0	0	0	0	0	0	0	0	0	0	8	0
190	C245	Frozen	Yes	Male	266	3	P3	2017-05-19	19/05/2017	Yes	No	Yes	-0.66119045	-0.68319875	-0.329732209	Normal	No	NA	No	NA	Yes	No	No	Yes	Yes	Yes	6	Flush_to_septic_tank	6	0	0	0	0	0	0	0	0	0	0	0	0	0	0	0	0	0	0	7	0
192	C103	DNA Shield	Yes	Male	182	1	P3	2017-04-07	07/04/2017	Yes	Yes	Yes	-0.718786299	-0.731953561	-0.336156428	Normal	Yes	amoxycillin	No	NA	Yes	No	No	Yes	No	Yes	5	Flush_to_septic_tank	9	0	0	0	0	0	0	0	0	0	0	0	0	0	0	0	0	0	0	10	0
192	C104	DNA Shield	Yes	Male	209	2	K3	2017-05-04	04/05/2017	Yes	Yes	Yes	-0.718786299	-0.731953561	-0.336156428	Normal	No	NA	No	NA	Yes	No	No	No	Yes	Yes	5	Flush_to_septic_tank	9	0	0	0	0	0	0	0	0	0	0	0	0	0	0	0	0	0	0	29	0
192	C105	DNA Shield	Yes	Male	251	3	P3	2017-06-15	15/06/2017	Yes	Yes	Yes	-0.718786299	-0.731953561	-0.336156428	Normal	No	NA	No	NA	No	No	No	No	No	Yes	5	Flush_to_septic_tank	9	0	0	0	0	0	0	0	0	0	0	0	0	0	0	0	0	0	0	0	0
192	C247	Frozen	Yes	Male	182	1	P3	2017-04-07	07/04/2017	Yes	Yes	Yes	-0.718786299	-0.731953561	-0.336156428	Normal	Yes	amoxycillin	No	NA	Yes	No	No	Yes	No	Yes	5	Flush_to_septic_tank	9	0	0	0	0	0	0	0	0	0	0	0	0	0	0	0	0	0	0	6	0
192	C248	Frozen	Yes	Male	209	2	K3	2017-05-04	04/05/2017	Yes	Yes	Yes	-0.718786299	-0.731953561	-0.336156428	Normal	No	NA	No	NA	Yes	No	No	No	Yes	Yes	5	Flush_to_septic_tank	9	0	0	0	0	0	0	0	0	0	0	0	0	0	0	0	0	0	0	0	0
192	C249	Frozen	Yes	Male	251	3	P3	2017-06-15	15/06/2017	Yes	Yes	Yes	-0.718786299	-0.731953561	-0.336156428	Normal	No	NA	No	NA	No	No	No	No	No	Yes	5	Flush_to_septic_tank	9	0	0	0	0	0	0	0	0	0	0	0	0	0	0	0	0	0	0	0	0
194	C106	DNA Shield	Yes	Female	151	1	P3	2017-04-24	24/04/2017	Yes	No	No	-0.289911151	-0.319616228	-0.120577879	Normal	Yes	amoxycillin	No	NA	Yes	No	No	Yes	Yes	Yes	7	Flush_to_septic_tank	7	0	17	0	8	0	49	0	0	0	0	0	0	0	0	0	0	0	0	47	0
194	C107	DNA Shield	Yes	Female	161	2	P3	2017-05-04	04/05/2017	Yes	No	No	-0.289911151	-0.319616228	-0.120577879	Normal	Yes	amoxycillin	No	NA	Yes	No	No	Yes	Yes	Yes	7	Flush_to_septic_tank	7	0	0	0	0	0	4	0	0	6	0	0	0	0	0	0	0	0	0	106	2
194	C108	DNA Shield	Yes	Female	176	3	P3	2017-05-19	19/05/2017	Yes	No	No	-0.289911151	-0.319616228	-0.120577879	Normal	No	NA	No	NA	Yes	Yes	Yes	Yes	Yes	Yes	7	Flush_to_septic_tank	7	0	0	0	0	0	8	12	0	0	0	0	0	0	0	0	0	0	0	178	0
194	C250	Frozen	Yes	Female	151	1	P3	2017-04-24	24/04/2017	Yes	No	No	-0.289911151	-0.319616228	-0.120577879	Normal	Yes	amoxycillin	No	NA	Yes	No	No	Yes	Yes	Yes	7	Flush_to_septic_tank	7	0	26	0	6	0	92	0	0	0	0	0	0	0	0	0	0	0	0	0	0
194	C251	Frozen	Yes	Female	161	2	P3	2017-05-04	04/05/2017	Yes	No	No	-0.289911151	-0.319616228	-0.120577879	Normal	Yes	amoxycillin	No	NA	Yes	No	No	Yes	Yes	Yes	7	Flush_to_septic_tank	7	0	0	0	0	0	2	6	0	0	0	0	0	0	0	0	0	0	0	0	0
194	C252	Frozen	Yes	Female	176	3	P3	2017-05-19	19/05/2017	Yes	No	No	-0.289911151	-0.319616228	-0.120577879	Normal	No	NA	No	NA	Yes	Yes	Yes	Yes	Yes	Yes	7	Flush_to_septic_tank	7	0	2	0	1	0	9	21	0	0	0	0	0	0	0	0	0	0	0	0	0
197	C112	DNA Shield	No	Female	180	1	P3	2017-04-24	24/04/2017	Yes	No	No	0.172362968	-0.522190034	-0.792813778	Normal	No	NA	No	NA	No	No	No	No	No	Yes	6	Flush_to_septic_tank	5	0	0	0	0	0	5	0	0	0	0	0	0	0	0	0	0	3	0	0	0
197	C113	DNA Shield	Yes	Female	216	2	P3	2017-05-30	30/05/2017	Yes	No	No	0.172362968	-0.522190034	-0.792813778	Normal	No	NA	No	NA	No	No	No	No	No	Yes	6	Flush_to_septic_tank	5	0	0	0	0	0	0	4	0	0	0	0	0	0	0	0	0	0	0	27	0
197	C114	DNA Shield	Yes	Female	246	3	P3	2017-06-29	29/06/2017	Yes	No	No	0.172362968	-0.522190034	-0.792813778	Normal	No	NA	No	NA	No	No	No	No	No	Yes	6	Flush_to_septic_tank	5	0	0	0	0	0	0	0	0	0	0	0	0	0	0	0	0	0	0	568	0
197	C256	Frozen	No	Female	180	1	P3	2017-04-24	24/04/2017	Yes	No	No	0.172362968	-0.522190034	-0.792813778	Normal	No	NA	No	NA	No	No	No	No	No	Yes	6	Flush_to_septic_tank	5	NA	NA	NA	NA	NA	NA	NA	NA	NA	NA	NA	NA	NA	NA	NA	NA	NA	NA	NA	NA
197	C257	Frozen	Yes	Female	216	2	P3	2017-05-30	30/05/2017	Yes	No	No	0.172362968	-0.522190034	-0.792813778	Normal	No	NA	No	NA	No	No	No	No	No	Yes	6	Flush_to_septic_tank	5	0	0	0	0	0	2	15	0	0	0	0	0	0	0	0	0	0	0	39	0
197	C258	Frozen	Yes	Female	246	3	P3	2017-06-29	29/06/2017	Yes	No	No	0.172362968	-0.522190034	-0.792813778	Normal	No	NA	No	NA	No	No	No	No	No	Yes	6	Flush_to_septic_tank	5	2	0	0	0	0	5	0	0	0	0	0	0	0	0	0	0	0	0	30	0
201	C115	DNA Shield	Yes	Female	222	1	P3	2017-05-19	19/05/2017	Yes	Yes	No	-1.455782175	-0.943202913	0.049385034	Normal	No	NA	No	NA	No	No	No	No	No	Yes	7	Flush_to_septic_tank	6	0	0	0	0	0	1	10	0	0	0	0	0	0	0	0	0	0	0	260	0
201	C116	DNA Shield	Yes	Female	233	2	P3	2017-05-30	30/05/2017	Yes	Yes	No	-1.455782175	-0.943202913	0.049385034	Normal	No	NA	No	NA	No	No	No	No	No	Yes	7	Flush_to_septic_tank	6	0	0	0	0	0	9	0	0	0	0	0	0	0	0	0	0	0	0	15	0
201	C117	DNA Shield	Yes	Female	249	3	P3	2017-06-15	15/06/2017	Yes	Yes	No	-1.455782175	-0.943202913	0.049385034	Normal	No	NA	No	NA	Yes	No	No	Yes	Yes	Yes	7	Flush_to_septic_tank	6	0	0	0	0	0	10	0	0	0	0	0	0	0	0	0	0	0	0	17	0
201	C259	Frozen	Yes	Female	222	1	P3	2017-05-19	19/05/2017	Yes	Yes	No	-1.455782175	-0.943202913	0.049385034	Normal	No	NA	No	NA	No	No	No	No	No	Yes	7	Flush_to_septic_tank	6	0	0	0	0	0	10	10	0	0	0	0	0	0	0	0	0	0	0	0	0
201	C260	Frozen	Yes	Female	233	2	P3	2017-05-30	30/05/2017	Yes	Yes	No	-1.455782175	-0.943202913	0.049385034	Normal	No	NA	No	NA	No	No	No	No	No	Yes	7	Flush_to_septic_tank	6	0	0	0	0	0	21	0	0	0	0	0	0	0	0	0	0	0	0	0	0
201	C261	Frozen	Yes	Female	249	3	P3	2017-06-15	15/06/2017	Yes	Yes	No	-1.455782175	-0.943202913	0.049385034	Normal	No	NA	No	NA	Yes	No	No	Yes	Yes	Yes	7	Flush_to_septic_tank	6	0	0	0	0	0	5	0	0	0	0	0	0	0	0	0	0	0	0	0	0
206	C119	DNA Shield	Yes	Male	243	1	P3	2017-05-18	18/05/2017	No	Yes	Yes	-1.561553717	-1.918479085	-1.272794008	Normal	No	NA	No	NA	No	No	No	No	No	No	7	No_Facility	5	13	0	0	0	0	0	0	0	0	0	0	0	0	0	0	0	0	0	76	0
206	C120	DNA Shield	Yes	Male	255	2	P3	2017-05-30	30/05/2017	No	Yes	Yes	-1.561553717	-1.918479085	-1.272794008	Normal	No	NA	No	NA	Yes	No	No	Yes	No	No	7	No_Facility	5	0	0	0	0	0	0	0	0	0	0	0	0	0	0	0	0	0	0	111	0
206	C121	DNA Shield	Yes	Male	271	3	P3	2017-06-15	15/06/2017	No	Yes	Yes	-1.561553717	-1.918479085	-1.272794008	Normal	No	NA	No	NA	Yes	No	No	Yes	No	No	7	No_Facility	5	0	0	0	0	0	0	0	0	0	0	0	49	0	0	0	0	0	0	125	0
206	C263	Frozen	Yes	Male	243	1	P3	2017-05-18	18/05/2017	No	Yes	Yes	-1.561553717	-1.918479085	-1.272794008	Normal	No	NA	No	NA	No	No	No	No	No	No	7	No_Facility	5	0	0	0	0	0	0	0	0	0	0	0	0	0	0	0	0	0	0	28	0
206	C264	Frozen	Yes	Male	255	2	P3	2017-05-30	30/05/2017	No	Yes	Yes	-1.561553717	-1.918479085	-1.272794008	Normal	No	NA	No	NA	Yes	No	No	Yes	No	No	7	No_Facility	5	0	0	0	0	0	0	0	0	0	0	0	0	0	0	0	3	0	0	84	0
206	C265	Frozen	Yes	Male	271	3	P3	2017-06-15	15/06/2017	No	Yes	Yes	-1.561553717	-1.918479085	-1.272794008	Normal	No	NA	No	NA	Yes	No	No	Yes	No	No	7	No_Facility	5	0	0	0	0	0	0	0	0	0	0	0	31	0	0	0	0	0	0	76	0
228	C123	DNA Shield	No	Male	135	1	P4	2017-04-08	08/04/2017	Yes	No	No	-1.357671857	0.578343809	1.987072468	Normal	No	NA	No	NA	No	No	No	No	No	No	4	No_Facility	5	0	0	0	0	0	0	0	0	0	0	0	0	0	0	0	0	0	0	0	0
228	C124	DNA Shield	No	Male	175	2	P4	2017-05-18	18/05/2017	Yes	No	No	-1.357671857	0.578343809	1.987072468	Normal	No	NA	No	NA	No	No	No	No	No	No	4	No_Facility	5	0	12	0	0	0	0	0	0	0	0	0	0	0	0	0	0	0	0	0	0
228	C125	DNA Shield	No	Male	187	3	P4	2017-05-30	30/05/2017	Yes	No	No	-1.357671857	0.578343809	1.987072468	Normal	No	NA	No	NA	Yes	No	No	Yes	No	No	4	No_Facility	5	0	7	0	0	0	0	0	0	0	0	0	0	0	0	0	0	0	0	0	0
241	C128	DNA Shield	No	Male	163	1	P4	2017-04-09	09/04/2017	Yes	No	Yes	-1.925749063	0.286075652	2.060092449	Normal	No	NA	No	NA	Yes	No	No	Yes	Yes	No	9	No_Facility	7	0	0	0	0	0	0	0	0	0	0	0	0	0	0	0	0	0	0	248	0
241	C129	DNA Shield	No	Male	188	2	P4	2017-05-04	04/05/2017	Yes	No	Yes	-1.925749063	0.286075652	2.060092449	Normal	No	NA	No	NA	Yes	No	No	Yes	Yes	No	9	No_Facility	7	0	0	0	0	0	0	0	0	0	0	0	0	0	0	0	0	0	0	298	0
241	C130	DNA Shield	No	Male	202	3	P4	2017-05-18	18/05/2017	Yes	No	Yes	-1.925749063	0.286075652	2.060092449	Normal	No	NA	No	NA	Yes	No	No	Yes	Yes	No	9	No_Facility	7	0	0	0	0	0	0	0	0	0	0	0	0	0	0	0	0	0	0	201	0
247	C134	DNA Shield	No	Female	202	1	P4	2017-05-18	18/05/2017	Yes	Yes	Yes	0.626820505	-0.276762843	-0.801259756	Normal	No	NA	No	NA	Yes	No	No	Yes	Yes	No	7	No_Facility	7	0	0	0	0	0	0	25	0	0	0	0	0	0	0	0	0	0	0	47	0
247	C135	DNA Shield	No	Female	214	2	P4	2017-05-30	30/05/2017	Yes	Yes	Yes	0.626820505	-0.276762843	-0.801259756	Normal	No	NA	No	NA	Yes	No	No	No	Yes	No	7	No_Facility	7	0	0	0	0	0	0	0	0	0	0	0	0	0	0	0	0	0	0	0	0
247	C136	DNA Shield	No	Female	230	3	P4	2017-06-15	15/06/2017	Yes	Yes	Yes	0.626820505	-0.276762843	-0.801259756	Normal	No	NA	Yes	BIO FLOR	Yes	Yes	No	No	No	No	7	No_Facility	7	0	0	0	0	0	26	0	0	0	0	0	0	0	0	0	0	0	0	0	0
269	C137	DNA Shield	No	Male	235	1	P5	2017-05-18	18/05/2017	Yes	Yes	Yes	0.80664283	1.315995932	1.215095282	Normal	No	NA	No	NA	Yes	No	No	No	Yes	Yes	4	Flush_to_septic_tank	14	0	0	0	0	0	3	0	0	0	0	0	0	0	0	0	0	0	0	0	0
269	C138	DNA Shield	No	Male	247	2	P5	2017-05-30	30/05/2017	Yes	Yes	Yes	0.80664283	1.315995932	1.215095282	Normal	No	NA	No	NA	No	No	No	No	No	Yes	4	Flush_to_septic_tank	14	0	3	0	0	0	36	0	0	0	0	0	0	0	0	0	0	0	0	0	0
269	C139	DNA Shield	No	Male	263	3	P5	2017-06-15	15/06/2017	Yes	Yes	Yes	0.80664283	1.315995932	1.215095282	Normal	No	NA	No	NA	Yes	No	No	No	Yes	Yes	4	Flush_to_septic_tank	14	0	0	0	0	0	1	0	0	0	0	0	0	0	0	0	0	0	1	0	0
290	C141	DNA Shield	No	Male	205	1	K3	2017-05-02	02/05/2017	No	Yes	No	-0.797858	-1.169083238	-0.872387886	Unknown	No	NA	No	NA	Yes	Yes	Yes	No	Yes	Yes	3	Flush_to_septic_tank	4	0	0	0	0	0	0	0	0	0	0	0	0	0	0	0	0	0	0	1045	0
290	C142	DNA Shield	No	Male	219	2	K3	2017-05-16	16/05/2017	No	Yes	No	-0.797858	-1.169083238	-0.872387886	Unknown	No	NA	No	NA	Yes	Yes	Yes	No	Yes	Yes	3	Flush_to_septic_tank	4	0	0	0	0	0	0	0	0	0	0	0	0	0	0	0	0	0	0	228	0
290	C143	DNA Shield	No	Male	232	3	K3	2017-05-29	29/05/2017	No	Yes	No	-0.797858	-1.169083238	-0.872387886	Unknown	No	NA	No	NA	Yes	Yes	No	Yes	Yes	Yes	3	Flush_to_septic_tank	4	0	0	0	0	0	0	0	0	0	0	0	0	0	0	0	0	0	0	154	0
[truncated: 236 more columns]
