# Supplementary material for: Faecal microbiota and cytokine profiles of rural Cambodian infants linked to diet and diarrhoeal episodes
Source: NPJ Biofilms Microbiomes. 2024 Sep 14;10:85. doi: 10.1038/s41522-024-00562-0 (PMC11401897; doi:10.1038/s41522-024-00562-0)
Supplement: Supplementary file 7 — Supplementary File 6 [file 41522_2024_562_MOESM7_ESM.csv]

feature	metadata	value	coef	stderr	pval	name	qval	N	N.not.zero
X.Clostridium..bolteae	Breast_feeding	Yes	-2.763443516990172	0.5419870986794824	2.045933245099252e-5	Breast_feedingYes	0.0028847658755899457	94	26
X.Clostridium..symbiosum	Breast_feeding	Yes	-2.227803256709864	0.557836167557449	3.875900720918663e-4	Breast_feedingYes	0.0218370477346001	94	15
Klebsiella.pneumoniae	Breast_feeding	Yes	-4.205422140425862	1.0727126606289124	4.6461803690638515e-4	Breast_feedingYes	0.0218370477346001	94	72
X.Ruminococcus..gnavus	Breast_feeding	Yes	-2.8935289660242387	0.8820028390808207	0.0026470417107338226	Breast_feedingYes	0.09330822030336725	94	45
Intestinibacter.bartlettii	Breast_feeding	Yes	-1.9559855781316444	0.6253626533083041	0.0038379151758974922	Breast_feedingYes	0.10822920796030928	94	21
Clostridium.paraputrificum	Breast_feeding	Yes	-1.67926008754497	0.5490896517133025	0.004846679505141348	Breast_feedingYes	0.11389696837082167	94	27
Bifidobacterium.longum	Breast_feeding	Yes	3.3581041829242446	1.1621071440718553	0.007046277525562839	Breast_feedingYes	0.11805821915247669	94	93
Clostridioides.difficile	Breast_feeding	Yes	-1.8635361072068553	0.6679156055371701	0.009210215678562011	Breast_feedingYes	0.11805821915247669	94	32
Clostridium.butyricum	Breast_feeding	Yes	-1.2270116249796608	0.4404376766208223	0.009044748498370125	Breast_feedingYes	0.11805821915247669	94	12
Clostridium.perfringens	Diarrheal_illness	Yes	1.8055339782001405	0.65521746448967	0.007132949808934757	Diarrheal_illnessYes	0.11805821915247669	94	23
Parabacteroides.distasonis	Time_point	Time_point	-0.6308274363954895	0.23128388282790519	0.008403868330660499	Time_point	0.11805821915247669	94	27
Shigella.flexneri	Diarrheal_illness	Yes	2.0526928927385613	0.7924252984208675	0.011182244354700525	Diarrheal_illnessYes	0.13139137116773117	94	46
Bifidobacterium.pseudocatenulatum	Breast_feeding	Yes	-1.228990884788432	0.49806883022494813	0.020126423570452853	Breast_feedingYes	0.2027018373881323	94	17
uncultured.Akkermansia.sp.	Breast_feeding	Yes	-1.2863865095693094	0.5223913967253822	0.019682690351473662	Breast_feedingYes	0.2027018373881323	94	23
X.Clostridium..bolteae	Time_point	Time_point	0.3591832782540801	0.15416340921258143	0.023256295005113593	Time_point	0.20494609973256353	94	26
Fusobacterium.mortiferum	Time_point	Time_point	0.4431416127217494	0.1895557941197894	0.022694399623881853	Time_point	0.20494609973256353	94	14
X.Ruminococcus..gnavus	Diarrheal_illness	Yes	-1.4983354865536997	0.6619024022276319	0.026308497909923588	Diarrheal_illnessYes	0.20898891820515328	94	45
Bacteroides.thetaiotaomicron	Breast_feeding	Yes	-1.823128933106247	0.792127751240694	0.02835899655658139	Breast_feedingYes	0.20898891820515328	94	38
Streptococcus.pneumoniae	Breast_feeding	Yes	1.7508302648590885	0.7648998491687948	0.029643818185128127	Breast_feedingYes	0.20898891820515328	94	62
uncultured.Parabacteroides.sp.	Time_point	Time_point	-0.3272890015208419	0.14464813155527662	0.027301213891302346	Time_point	0.20898891820515328	94	20
Fusobacterium.mortiferum	Breast_feeding	Yes	-1.7364385866760268	0.7735113293228667	0.03215299467762959	Breast_feedingYes	0.21588439283551294	94	14
Prevotella.copri	Breast_feeding	Yes	-2.1793510852988183	0.9847599166874383	0.03453349317653495	Breast_feedingYes	0.2213282971768831	94	28
Klebsiella.pneumoniae	Diarrheal_illness	Yes	2.18085370029846	1.0387390886860415	0.03860381473566908	Diarrheal_illnessYes	0.23665816859692784	94	72
Streptococcus.lutetiensis	Time_point	Time_point	0.3516193650055493	0.17142203805739373	0.04463229017167705	Time_point	0.2622147047586027	94	15
Bifidobacterium.breve	Time_point	Time_point	0.4552365922228934	0.22640982687545325	0.04884605578108759	Time_point	0.275491754605334	94	69
Parabacteroides.merdae	Time_point	Time_point	-0.18745664799048792	0.09533651170445104	0.053879572382249726	Time_point	0.2921930656114312	94	14
Bacteroides.fragilis	Diarrheal_illness	Yes	-1.311549669079685	0.6818678649473054	0.05844943300075536	Diarrheal_illnessYes	0.30523592789283355	94	59
Bacteroides.ovatus	Diarrheal_illness	Yes	-0.894146193025713	0.47123698563999783	0.06180667535540362	Diarrheal_illnessYes	0.3112407580397111	94	21
Klebsiella.pneumoniae	Time_point	Time_point	0.6118718878986806	0.32726288932067704	0.06631249259283475	Time_point	0.31166871518632333	94	72
uncultured.Enterobacteriaceae.bacterium	Diarrheal_illness	Yes	-1.0759747126758807	0.5744419894412895	0.06443639935781413	Diarrheal_illnessYes	0.31166871518632333	94	40
Actinomyces.sp..ph3	Breast_feeding	Yes	1.2065794971100927	0.6388450808308238	0.06856771511230657	Breast_feedingYes	0.3118725106721041	94	26
Streptococcus.parasanguinis	Diarrheal_illness	Yes	1.1203190647256036	0.6246809962100237	0.07637389493693432	Diarrheal_illnessYes	0.3336376961763248	94	33
uncultured.Bacteroides.sp.	Diarrheal_illness	Yes	-1.177227929520763	0.6605309719977529	0.07808541825403348	Diarrheal_illnessYes	0.3336376961763248	94	39
Bacteroides.thetaiotaomicron	Diarrheal_illness	Yes	-1.175161499946917	0.6803776742133996	0.08775401970215198	Diarrheal_illnessYes	0.3515940002097698	94	38
Bifidobacterium.breve	Diarrheal_illness	Yes	-1.3871742903400655	0.8124572792339956	0.0922622553741949	Diarrheal_illnessYes	0.3515940002097698	94	69
Clostridium.neonatale	Breast_feeding	Yes	-1.537781353953818	0.8820199205651493	0.09129598681258473	Breast_feedingYes	0.3515940002097698	94	21
uncultured.Bacteroides.sp.	Breast_feeding	Yes	-1.0727220286204575	0.6149568620852777	0.09132925160402233	Breast_feedingYes	0.3515940002097698	94	39
Streptococcus.parasanguinis	Time_point	Time_point	-0.32647792898342787	0.19248837457165918	0.09495111521421687	Time_point	0.35231861171591	94	33
Enterococcus.faecalis	Diarrheal_illness	Yes	1.0117356156972839	0.6100074559233118	0.10072414007784236	Diarrheal_illnessYes	0.36415650643527625	94	33
Enterococcus.faecalis	Breast_feeding	Yes	1.0144712816054442	0.6274836535358062	0.11642834606923247	Breast_feedingYes	0.40529149955565036	94	33
Streptococcus.sp..C150	Time_point	Time_point	0.314831957532947	0.19845051085441065	0.11785071972894798	Time_point	0.40529149955565036	94	79
Bacteroides.ovatus	Breast_feeding	Yes	-1.3104935006416127	0.8394692185090028	0.1288796690186726	Breast_feedingYes	0.4111152160231919	94	21
Clostridium.butyricum	Diarrheal_illness	Yes	0.7318857966806787	0.4804684039569114	0.1312069838371889	Diarrheal_illnessYes	0.4111152160231919	94	12
Haemophilus.parainfluenzae	Breast_feeding	Yes	-0.9264546973953761	0.5873051158371452	0.12546293913714954	Breast_feedingYes	0.4111152160231919	94	21
Streptococcus.sp..oral.clone.ASCC04	Breast_feeding	Yes	1.171420765129645	0.7513429961749867	0.12949221304096867	Breast_feedingYes	0.4111152160231919	94	30
Streptococcus.lutetiensis	Diarrheal_illness	Yes	0.8789797084633302	0.5833709548330063	0.13582547528646272	Diarrheal_illnessYes	0.4129496676958546	94	15
uncultured.Akkermansia.sp.	Diarrheal_illness	Yes	-0.8777090233071715	0.5858921140807118	0.13764988923195154	Diarrheal_illnessYes	0.4129496676958546	94	23
Clostridium.paraputrificum	Time_point	Time_point	-0.29300329683309234	0.19787817726173437	0.1439848752711993	Time_point	0.42295557110914794	94	27
Enterococcus.faecium	Diarrheal_illness	Yes	1.1820417709224933	0.808740384742429	0.147540436492402	Diarrheal_illnessYes	0.42455513358017716	94	41
Clostridium.perfringens	Time_point	Time_point	-0.2914323270711848	0.2020172662834081	0.15428563226726827	Time_point	0.4350854829936965	94	23
Bifidobacterium.bifidum	Breast_feeding	Yes	1.8954599029518686	1.3260196572099354	0.1631444140319509	Breast_feedingYes	0.43753044891548015	94	38
Streptococcus.lutetiensis	Breast_feeding	Yes	-1.1035884077270568	0.7741087379748297	0.16446179994695354	Breast_feedingYes	0.43753044891548015	94	15
uncultured.Prevotella.sp.	Breast_feeding	Yes	-1.2932125052634873	0.8957780445660175	0.15898323287978836	Breast_feedingYes	0.43753044891548015	94	22
Bifidobacterium.bifidum	Diarrheal_illness	Yes	-1.2061974272809575	0.8728429484009051	0.1710644489304891	Diarrheal_illnessYes	0.44666828331849934	94	38
uncultured.Parabacteroides.sp.	Diarrheal_illness	Yes	-0.6613370221827064	0.5007489249473972	0.19054080870895485	Diarrheal_illnessYes	0.48847734596295694	94	20
Bacteroides.sp..4_1_36	Breast_feeding	Yes	-1.671336603212481	1.2946830668582197	0.20654931756033035	Breast_feedingYes	0.4971072103213219	94	37
Fusobacterium.mortiferum	Diarrheal_illness	Yes	0.8037248439400049	0.6334068048491689	0.20800940006353186	Diarrheal_illnessYes	0.4971072103213219	94	14
Lactobacillus.fermentum	Time_point	Time_point	-0.18257052886367642	0.14097142377971028	0.20027263152138966	Time_point	0.4971072103213219	94	16
Streptococcus.lactarius	Breast_feeding	Yes	1.4145636683872131	1.0962982449205099	0.20673071407678736	Breast_feedingYes	0.4971072103213219	94	28
Streptococcus.sp..C150	Breast_feeding	Yes	1.3942471140899	1.1092244103724267	0.21837035996333637	Breast_feedingYes	0.5131703459138405	94	79
Lactobacillus.oris	Diarrheal_illness	Yes	-0.604330166183194	0.5011327629625998	0.2317938927012741	Diarrheal_illnessYes	0.5271441753367686	94	26
Prevotella.sp..Marseille.P2931	Time_point	Time_point	0.039721025986209905	0.0326338955557779	0.22829979427806704	Time_point	0.5271441753367686	94	10
Bilophila.wadsworthia	Diarrheal_illness	Yes	-0.8660924453982254	0.7285241041660246	0.237781468058113	Diarrheal_illnessYes	0.5321775713681577	94	37
Bilophila.wadsworthia	Breast_feeding	Yes	-0.9653415690958641	0.8276378913225498	0.25268182096473446	Breast_feedingYes	0.5481251808619624	94	37
Clostridium.neonatale	Diarrheal_illness	Yes	-0.8806822550161105	0.7621823376016191	0.2511192022518358	Diarrheal_illnessYes	0.5481251808619624	94	21
Lactobacillus.oris	Breast_feeding	Yes	0.9982272937883216	0.8740169503539122	0.26235409770585477	Breast_feedingYes	0.5604837541897806	94	26
X.Clostridium..bolteae	Diarrheal_illness	Yes	-0.5523259144156846	0.49840532937628945	0.2708277342262523	Diarrheal_illnessYes	0.5646689891712267	94	26
Streptococcus.vestibularis	Diarrheal_illness	Yes	-0.6172448945111526	0.5587227143522401	0.27232263307548515	Diarrheal_illnessYes	0.5646689891712267	94	22
Escherichia.coli	Time_point	Time_point	-0.20473957091694264	0.1892448621026553	0.28353335893661125	Time_point	0.5793942552182926	94	94
Actinomyces.sp..ph3	Time_point	Time_point	0.1663153016775454	0.16180640923142128	0.3080932541256253	Time_point	0.5795440121652199	94	26
Bacteroides.fragilis	Breast_feeding	Yes	-1.3250247273178348	1.2521201531856077	0.2983689826006882	Breast_feedingYes	0.5795440121652199	94	59
Bacteroides.sp..4_1_36	Diarrheal_illness	Yes	-0.7063588073471155	0.673814103379145	0.2981188477260585	Diarrheal_illnessYes	0.5795440121652199	94	37
Bifidobacterium.longum	Diarrheal_illness	Yes	-0.8405626442308064	0.8409638297826929	0.3205988152403344	Diarrheal_illnessYes	0.5795440121652199	94	93
Bifidobacterium.pseudocatenulatum	Diarrheal_illness	Yes	0.5664443086771868	0.5540282837899017	0.30935177998736374	Diarrheal_illnessYes	0.5795440121652199	94	17
Clostridium.butyricum	Time_point	Time_point	-0.16471997457112417	0.15989568275732968	0.30693660698209485	Time_point	0.5795440121652199	94	12
Clostridium.perfringens	Breast_feeding	Yes	-0.7324388340444334	0.7195507449831349	0.31688018973937876	Breast_feedingYes	0.5795440121652199	94	23
Shigella.flexneri	Time_point	Time_point	-0.26021915344459096	0.2581798009819904	0.3174517938960287	Time_point	0.5795440121652199	94	46
uncultured.Prevotella.sp.	Diarrheal_illness	Yes	-0.7187082464462667	0.6901690425887438	0.30080470138060994	Diarrheal_illnessYes	0.5795440121652199	94	22
Streptococcus.lactarius	Diarrheal_illness	Yes	-0.4492415519114336	0.47291538802307787	0.34556823301099615	Diarrheal_illnessYes	0.6049980310034778	94	28
uncultured.Prevotella.sp.	Time_point	Time_point	-0.19285214779434454	0.20371974115052696	0.3475520603637	Time_point	0.6049980310034778	94	22
uncultured.Streptococcus.sp.	Breast_feeding	Yes	0.535056183916436	0.5565530132633009	0.3439344509941916	Breast_feedingYes	0.6049980310034778	94	34
Enterococcus.faecium	Breast_feeding	Yes	0.8601135642420767	0.9425587188261136	0.36871148709207735	Breast_feedingYes	0.6263652973491917	94	41
Parabacteroides.distasonis	Breast_feeding	Yes	-0.7837558742166599	0.8539546752927045	0.3665157087379718	Breast_feedingYes	0.6263652973491917	94	27
Prevotella.copri	Time_point	Time_point	0.18029687585791657	0.20255818124074434	0.37692782151170656	Time_point	0.6327002718232217	94	28
X.Clostridium..symbiosum	Time_point	Time_point	-0.09512522500530005	0.10879801077343293	0.3854086436865085	Time_point	0.6346054399184897	94	15
Bacteroides.sp..4_1_36	Time_point	Time_point	-0.16427510138909934	0.1885460878526135	0.38706431087227033	Time_point	0.6346054399184897	94	37
Bifidobacterium.pseudocatenulatum	Time_point	Time_point	0.15813228451695954	0.18642429049498666	0.3997612763686732	Time_point	0.6405265905452605	94	17
Streptococcus.sp..oral.clone.ASCC04	Diarrheal_illness	Yes	-0.48180939329775113	0.5679615142500386	0.39878927412581	Diarrheal_illnessYes	0.6405265905452605	94	30
Bifidobacterium.bifidum	Time_point	Time_point	0.20316240155909598	0.25068680461517673	0.4208779587552406	Time_point	0.6605813291116036	94	38
Bifidobacterium.kashiwanohense	Time_point	Time_point	-0.15105820857682978	0.19056067360811782	0.4310176048104081	Time_point	0.6605813291116036	94	15
Enterococcus.faecalis	Time_point	Time_point	-0.15324868392244131	0.1924791888271043	0.42902969729106877	Time_point	0.6605813291116036	94	33
Prevotella.sp..Marseille.P2931	Breast_feeding	Yes	0.4893366701521742	0.607852163531782	0.427127827210244	Breast_feedingYes	0.6605813291116036	94	10
Bacteroides.fragilis	Time_point	Time_point	-0.14550329839666704	0.1915680669033189	0.45049275887083984	Time_point	0.6686260947451412	94	59
Lactobacillus.fermentum	Diarrheal_illness	Yes	-0.3682884610035522	0.48230767338836394	0.4473875954009868	Diarrheal_illnessYes	0.6686260947451412	94	16
Streptococcus.pneumoniae	Time_point	Time_point	-0.1593663247083356	0.20793388157102943	0.44646745592231296	Time_point	0.6686260947451412	94	62
uncultured.Streptococcus.sp.	Time_point	Time_point	-0.13138553218973575	0.18783841770544138	0.48690698964647317	Time_point	0.7151446410432575	94	34
Bacteroides.thetaiotaomicron	Time_point	Time_point	0.1407178787096776	0.20614991965730944	0.4974441513631477	Time_point	0.7230889210536476	94	38
Streptococcus.vestibularis	Time_point	Time_point	0.11445985043317629	0.17169116155929082	0.5074996273210074	Time_point	0.7301780352271636	94	22
Bifidobacterium.breve	Breast_feeding	Yes	1.0239434919534216	1.6435036435342203	0.5379622199713914	Breast_feedingYes	0.7605305957743093	94	69
Bilophila.wadsworthia	Time_point	Time_point	-0.1372075613224239	0.22228553250991553	0.5393834012583754	Time_point	0.7605305957743093	94	37
uncultured.Enterobacteriaceae.bacterium	Breast_feeding	Yes	0.39120409178180504	0.6442351813993343	0.5482011519977272	Breast_feedingYes	0.7653105191255399	94	40
Streptococcus.sp..C150	Diarrheal_illness	Yes	0.3710198450706988	0.6955293089201279	0.5953245280376972	Diarrheal_illnessYes	0.8149588199351001	94	79
uncultured.Streptococcus.sp.	Diarrheal_illness	Yes	-0.31220268197896117	0.5784980776655294	0.5907522151922409	Diarrheal_illnessYes	0.8149588199351001	94	34
Bacteroides.ovatus	Time_point	Time_point	-0.0677253640746593	0.1327801800286235	0.6118692013885376	Time_point	0.8295534364979212	94	21
Streptococcus.vestibularis	Breast_feeding	Yes	0.31005444271250815	0.620065708625566	0.6206398469826138	Breast_feedingYes	0.833430651662367	94	22
Streptococcus.pneumoniae	Diarrheal_illness	Yes	-0.3060308856469012	0.6795989811034486	0.6536191012492409	Diarrheal_illnessYes	0.8694367290202167	94	62
X.Clostridium..symbiosum	Diarrheal_illness	Yes	-0.16238525977866433	0.37729527518696576	0.6681213755055847	Diarrheal_illnessYes	0.8739264555138063	94	15
uncultured.Akkermansia.sp.	Time_point	Time_point	0.08499859397680293	0.19811257273251767	0.6693904765637665	Time_point	0.8739264555138063	94	23
Clostridium.neonatale	Time_point	Time_point	-0.095893509704854	0.23132467568620602	0.6799304061093246	Time_point	0.8795430023983007	94	21
Streptococcus.lactarius	Time_point	Time_point	-0.052402116536504256	0.130621303551391	0.689709121983916	Time_point	0.8840816927248377	94	28
Lactobacillus.fermentum	Breast_feeding	Yes	0.2431632054512306	0.658077063069774	0.7143959085413085	Breast_feedingYes	0.9074758838227431	94	16
Eubacterium.limosum	Diarrheal_illness	Yes	-0.15002983824118715	0.43510338010007327	0.73117241694251	Diarrheal_illnessYes	0.9118781724007387	94	30
Intestinibacter.bartlettii	Diarrheal_illness	Yes	-0.24891193679253407	0.7222193010358404	0.7311808877062131	Diarrheal_illnessYes	0.9118781724007387	94	21
Parabacteroides.merdae	Breast_feeding	Yes	0.2531582332418593	0.7591577337133817	0.7410834116838556	Breast_feedingYes	0.9118781724007387	94	14
Shigella.flexneri	Breast_feeding	Yes	0.2497082014892062	0.7569358640121632	0.7437304242984748	Breast_feedingYes	0.9118781724007387	94	46
X.Ruminococcus..gnavus	Time_point	Time_point	0.05798987056221424	0.19433792478961598	0.7664301797834919	Time_point	0.9142802998648482	94	45
Intestinibacter.bartlettii	Time_point	Time_point	0.0726958232946357	0.24877321271732403	0.77109581991924	Time_point	0.9142802998648482	94	21
Parabacteroides.merdae	Diarrheal_illness	Yes	-0.1068828233954112	0.34415157308959576	0.7570860588799281	Diarrheal_illnessYes	0.9142802998648482	94	14
Prevotella.copri	Diarrheal_illness	Yes	-0.2030850457308601	0.6972701485048913	0.7716266360561485	Diarrheal_illnessYes	0.9142802998648482	94	28
Clostridioides.difficile	Time_point	Time_point	0.046406605718522315	0.17922152655827134	0.7965784664198832	Time_point	0.9234252408447154	94	32
Eubacterium.limosum	Breast_feeding	Yes	-0.1613286827338077	0.6264069160950481	0.7985264311652369	Breast_feedingYes	0.9234252408447154	94	30
uncultured.Enterobacteriaceae.bacterium	Time_point	Time_point	0.0450022017712088	0.1759501909826763	0.7989920523620941	Time_point	0.9234252408447154	94	40
Haemophilus.parainfluenzae	Time_point	Time_point	-0.0359795216164867	0.15813570977916663	0.8207940107469122	Time_point	0.9407096691251255	94	21
Streptococcus.parasanguinis	Breast_feeding	Yes	-0.1512378963644845	0.6872782690584234	0.8272907728476281	Breast_feedingYes	0.9407096691251255	94	33
Lactobacillus.oris	Time_point	Time_point	0.024858351765766847	0.14150964381464204	0.8611440293763516	Time_point	0.9713704651365245	94	26
Bifidobacterium.kashiwanohense	Diarrheal_illness	Yes	-0.07505277763786132	0.5878578926108523	0.8986937976951115	Diarrheal_illnessYes	0.9762642375281134	94	15
Enterococcus.faecium	Time_point	Time_point	-0.03617740810679711	0.24497240757253533	0.8830850291993735	Time_point	0.9762642375281134	94	41
Escherichia.coli	Breast_feeding	Yes	-0.07621702273246318	0.6302179756376372	0.904526412051264	Breast_feedingYes	0.9762642375281134	94	94
Parabacteroides.distasonis	Diarrheal_illness	Yes	-0.10372522245723582	0.7565627385092057	0.891272414139437	Diarrheal_illnessYes	0.9762642375281134	94	27
Prevotella.sp..Marseille.P2931	Diarrheal_illness	Yes	-0.014158575047939123	0.12073077287242501	0.9070256391218643	Diarrheal_illnessYes	0.9762642375281134	94	10
uncultured.Parabacteroides.sp.	Breast_feeding	Yes	-0.10446838115440456	0.7321128306975596	0.8874994586878014	Breast_feedingYes	0.9762642375281134	94	20
Actinomyces.sp..ph3	Diarrheal_illness	Yes	0.01895357032993752	0.5371006959966231	0.9719329974940165	Diarrheal_illnessYes	0.9815283908017465	94	26
Bifidobacterium.kashiwanohense	Breast_feeding	Yes	-0.030433910631681785	0.5675625662880396	0.9575895276269141	Breast_feedingYes	0.9815283908017465	94	15
Bifidobacterium.longum	Time_point	Time_point	0.023080415229222523	0.2452332627524837	0.9253267388120183	Time_point	0.9815283908017465	94	93
Clostridioides.difficile	Diarrheal_illness	Yes	-0.03455025591271833	0.5875086939543486	0.9532418559277012	Diarrheal_illnessYes	0.9815283908017465	94	32
Clostridium.paraputrificum	Diarrheal_illness	Yes	-0.017960656614605938	0.596148067187496	0.9760319857705853	Diarrheal_illnessYes	0.9815283908017465	94	27
Escherichia.coli	Diarrheal_illness	Yes	-0.014006989306876938	0.6032764043252388	0.9815283908017465	Diarrheal_illnessYes	0.9815283908017465	94	94
Eubacterium.limosum	Time_point	Time_point	0.005637403215124318	0.12599527316379147	0.9644605762341789	Time_point	0.9815283908017465	94	30
Haemophilus.parainfluenzae	Diarrheal_illness	Yes	0.045927293549318224	0.5179801521846306	0.9295537661729566	Diarrheal_illnessYes	0.9815283908017465	94	21
Streptococcus.sp..oral.clone.ASCC04	Time_point	Time_point	0.006489182132937133	0.16699621317479393	0.9691318855748072	Time_point	0.9815283908017465	94	30
uncultured.Bacteroides.sp.	Time_point	Time_point	0.007519564741319408	0.21800048233341984	0.9725963031072606	Time_point	0.9815283908017465	94	39
