# Supplementary material for: Faecal microbiota and cytokine profiles of rural Cambodian infants linked to diet and diarrhoeal episodes
Source: NPJ Biofilms Microbiomes. 2024 Sep 14;10:85. doi: 10.1038/s41522-024-00562-0 (PMC11401897; doi:10.1038/s41522-024-00562-0)
Supplement: Supplementary file 10 — Supplementary File 9 [file 41522_2024_562_MOESM10_ESM.csv]

sample_ID	time_point	age_days	patient_ID	village	recent_antibiotics	antibiotic_name	recent_probiotics	probiotic_name	any_recent_illness	diarrhea_illness	diarrhea_still_occuring	fever	cough	use_of_feeding_bottle	still_breast_feeding	complementary_feeding	stunting_z_score	underweight_z_score	wasting_z_score	improved_toilet	household_toilet_facility	low_birth_weight	total_number_in_household	hand_washing_score	...1	Eotaxin	Eotaxin.3	IL.8..HA.	IP.10	MCP.1	MCP.4	MDC	MIP.1a	MIP.1b	TARC	GM.CSF	IL.12.IL.23p40	IL.15	IL.16	IL.17A	IL.1a	IL.5	IL.7	TNF.b	VEGF	IFN.y	IL.10	IL.12p70	IL.13
C1	1	199	1	K1	No	NA	No	NA	Yes	Yes	Yes	No	No	No	Yes	Yes	0.384691507	0.400694072	0.296951324	No	No_Facility	Normal	10	3	1	0	0.268143876	294.7120934	0	0.030084375	0	0	0	0.494102941	0.251959325	0.232566377	0.715747947	0.004895031	0.889584068	0.204268359	267.9154425	0.200547753	0.148065249	9.52312e-4	518.1369095	0.304750666	0.129070762	0.168561361	0.038224384
C10	1	152	26	K2	No	NA	No	NA	No	No	No	No	No	Yes	Yes	No	-2.00579834	-0.515240669	1.347744465	Yes	Flush_to_septic_tank	Normal	6	6	2	0.783115238	0.768296778	11.80030082	0.012439457	0.114877421	2.567527669	0	6.16247258	0	1.316001014	0.891708661	1.72168303	0.15447909	0.151757093	0.504825329	699.1207011	0.745390718	0.368169948	0.380173191	206.493438	1.908235752	0.154217108	0.121310797	0
C100	2	240	190	P3	No	NA	No	NA	No	No	No	No	No	No	Yes	Yes	-0.66119045	-0.68319875	-0.329732209	Yes	Flush_to_septic_tank	Normal	6	6	3	1.310936113	0.688631194	91.37702115	0.189936548	0.419776442	2.372085158	0	6.277531997	0.997638072	0.951381615	0.440646232	1.747936714	0.062863826	0.069743599	0.458757369	345.1823948	0.343316595	0.24874073	0.190455778	406.4056491	1.437938589	0.25345196	0.393209378	0
C103	1	182	192	P3	Yes	amoxycillin	No	NA	Yes	No	No	Yes	No	Yes	Yes	Yes	-0.718786299	-0.731953561	-0.336156428	Yes	Flush_to_septic_tank	Normal	9	5	4	2.03568124	1.916376539	249.92783	0	0.179065998	1.259224772	0	4.247593081	2.424921525	1.056715523	0.437515795	2.209953784	0	1.630114853	0.186290776	577.2481341	0.463201543	0.211352045	0.170987577	403.553954	3.252535145	0.519347424	0.1685615	0.1905305
C104	2	209	192	K3	No	NA	No	NA	Yes	No	No	No	Yes	Yes	Yes	Yes	-0.718786299	-0.731953561	-0.336156428	Yes	Flush_to_septic_tank	Normal	9	5	5	1.482907599	1.338954317	73.44887845	0.024405341	0.064328654	1.633376738	0	6.437808419	0	1.301502454	0.899709558	1.401136849	0.26767664	2.218282345	0	1010.534117	0.154119164	0.33430124	0.361225562	899.0983405	2.178101365	0.144064256	0.143450929	0.305601699
C105	3	251	192	P3	No	NA	No	NA	No	No	No	No	No	Yes	Yes	Yes	-0.718786299	-0.731953561	-0.336156428	Yes	Flush_to_septic_tank	Normal	9	5	6	0.729074627	1.009112608	62.64102269	0	0.085856204	2.414980411	0	1.856738852	0	1.425411472	0.781965678	0.951199651	0.087713174	1.519214173	0.631142866	907.0870847	0.948672992	0.323699029	0.108090426	240.0453573	1.988149281	0.20838769	0.087752806	0.082886628
C106	1	151	194	P3	Yes	amoxycillin	No	NA	Yes	No	No	Yes	Yes	No	Yes	No	-0.289911151	-0.319616228	-0.120577879	Yes	Flush_to_septic_tank	Normal	7	7	7	0.361116959	0.294768746	14.64641794	0	0.20269221	3.890693115	0	1.414626476	0	2.4547563	0.812835127	1.912489794	0	0	0.246523859	1398.787171	0.35859674	0.098930217	0.260707882	267.2806095	3.917352244	0.339769847	0.105382041	0.105382041
C107	2	161	194	P3	Yes	amoxycillin	No	NA	Yes	No	No	Yes	Yes	No	Yes	No	-0.289911151	-0.319616228	-0.120577879	Yes	Flush_to_septic_tank	Normal	7	7	8	3.474605074	1.063972707	33.9362484	2.65921e-5	0.333228512	5.297933329	2.53121688	6.679747617	1.141876888	0.995812933	1.13463557	1.658697208	0.067052118	4.190619887	1.118207299	1998.474681	0.741755544	0.626549626	0.486348923	197.288203	3.577765523	0.233254754	0.22209828	0.178988478
C108	3	176	194	P3	No	NA	No	NA	Yes	Yes	Yes	Yes	Yes	No	Yes	No	-0.289911151	-0.319616228	-0.120577879	Yes	Flush_to_septic_tank	Normal	7	7	9	3.261886763	1.303468889	141.2471256	0	0.294380104	6.347315776	1.267413517	8.879771659	0.361110245	1.195284173	0.638133675	0.858181763	0.384449506	1.323639465	0.670377445	701.9797149	0.51047617	0.472041418	0.166633702	68.50103401	3.444204529	0.202824332	0.267439112	0.467447006
C11	2	162	26	K2	No	NA	No	NA	No	No	No	No	No	Yes	Yes	No	-2.00579834	-0.515240669	1.347744465	Yes	Flush_to_septic_tank	Normal	6	6	10	0	0.903477822	10.27593419	0.030255211	0.039734499	1.968849185	0	3.963642128	0	0.808912304	0.65541041	2.39177225	0.153317393	1.218615191	0.153412243	541.6252022	0.716444274	2.150372137	0.155327154	201.0804858	2.022689837	0.071385852	0.187278965	0.088390676
C112	1	180	197	P3	No	NA	No	NA	No	No	No	No	No	No	Yes	No	0.172362968	-0.522190034	-0.792813778	Yes	Flush_to_septic_tank	Normal	5	6	11	0.494857512	0.694569445	15.9911645	0	0.349138242	1.044554717	0	2.80073918	0.153607382	1.505454307	0.470305912	0.826531869	0	0.210381089	0.322163862	275.7012786	0.255038769	0.281193656	0.089291795	174.928285	1.790760895	0.198706988	0.735437203	0.32484615
C113	2	216	197	P3	No	NA	No	NA	No	No	No	No	No	No	Yes	No	0.172362968	-0.522190034	-0.792813778	Yes	Flush_to_septic_tank	Normal	5	6	12	0	0	0	0.210637241	0.662115566	0	0	0	1.246193992	2.0150036	0.494769764	0	0	0	0	213.7983871	0	0.222406112	0	148.8946167	1.268291577	0.296335024	0.479737956	0.742730385
C114	3	246	197	P3	No	NA	No	NA	No	No	No	No	No	No	Yes	No	0.172362968	-0.522190034	-0.792813778	Yes	Flush_to_septic_tank	Normal	5	6	13	1.607121658	0.696194889	40.23411099	0	0.11409173	0.581418695	0	4.034438646	2.437706382	1.384871465	0.550594624	0.417018016	0	6.267744224	0.463567487	255.3044469	0.32801668	0.331364455	0.125015965	133.4692899	3.157227427	0.129799656	0.853240024	0
C115	1	222	201	P3	No	NA	No	NA	No	No	No	No	No	Yes	Yes	No	-1.455782175	-0.943202913	0.049385034	Yes	Flush_to_septic_tank	Normal	6	7	14	4.07136248	1.849155588	150.9999352	0	0	0	0	1.840958117	0	1.785820036	0.30209919	1.500599937	0	2.437230381	0.480281481	261.3564605	0	0.268001977	0.324600295	179.3807986	4.515110251	0.364656826	0.516592453	0.425870245
C116	2	233	201	P3	No	NA	No	NA	No	No	No	No	No	Yes	Yes	No	-1.455782175	-0.943202913	0.049385034	Yes	Flush_to_septic_tank	Normal	6	7	15	2.071071509	0	115.9005698	0.170559538	0	0	0	0	0.779469465	1.441140042	0.469116532	0.207865301	0	2.007712486	0	304.2423318	0	0.082457439	0	224.3957007	1.498539837	0.153773133	0.442751452	0.849395843
C117	3	249	201	P3	No	NA	No	NA	Yes	No	No	Yes	Yes	Yes	Yes	No	-1.455782175	-0.943202913	0.049385034	Yes	Flush_to_septic_tank	Normal	6	7	16	2.071071509	1.797140295	181.7033227	0	0	0	0	0.944819102	0.728051246	1.734469081	0.199007147	0	0	0	0.551833697	564.8143654	0	0.106253435	0.087430343	299.4792085	2.073172049	0.268972662	0.504321618	0.425870245
C119	1	243	206	P3	No	NA	No	NA	No	No	No	No	No	Yes	No	Yes	-1.561553717	-1.918479085	-1.272794008	No	No_Facility	Normal	5	7	17	0.204743334	0	42.47451511	0.054881863	0.165588764	0	0	2.641478144	3.526958137	0	0.284574857	0.169346613	0	1.003770979	1.1394599	254.6362418	0.247324136	0.211074155	0.02170332	689.4385079	0.714767488	0.312742682	0.274285089	0.137142544
C12	3	205	26	K2	No	NA	No	NA	No	No	No	No	No	Yes	Yes	No	-2.00579834	-0.515240669	1.347744465	Yes	Flush_to_septic_tank	Normal	6	6	18	1.845514894	0.514431412	0	0.024405341	0.029126974	3.133071391	0	5.33390328	0	0.771128777	0.303649813	0.527195779	0.06082879	2.051828207	0.471419552	540.1888713	0.421761957	0.235774659	0.0788013	85.754673	0.113563709	0.078261244	0.118133259	0
C120	2	255	206	P3	No	NA	No	NA	Yes	No	No	Yes	No	Yes	No	Yes	-1.561553717	-1.918479085	-1.272794008	No	No_Facility	Normal	5	7	19	0.83579906	1.136554917	25.58397952	0.048758881	0.372083578	1.207823804	0	2.475517656	0.201655287	0.367873725	0.251022074	0.393545203	0	0	0.42811543	246.5221196	0.158030216	0.313251087	0.159181174	262.7324065	1.982589389	0.160471963	0.427826842	0.541253068
C121	3	271	206	P3	No	NA	No	NA	Yes	No	No	Yes	No	Yes	No	Yes	-1.561553717	-1.918479085	-1.272794008	No	No_Facility	Normal	5	7	20	0	0.049297076	129.7338048	0.305549503	0.579569018	0	0	0	7.399531181	0	0.39209508	0.522038411	0	3.583320922	0.444435106	282.3974871	0	0.491681835	0.449079657	268.1629296	3.829512217	0.258021635	0.632536168	1.017804967
C123	1	135	228	P4	No	NA	No	NA	No	No	No	No	No	No	Yes	No	-1.357671857	0.578343809	1.987072468	No	No_Facility	Normal	5	4	21	2.571111157	1.028466592	228.4954391	0.130547037	0.233707658	5.38432285	2.231761558	9.430313867	1.001685334	1.893316449	0.55297142	1.070527719	0.041551004	0	1.124805851	300.5967105	0.274296168	0.539050521	0.283958061	40.06721638	3.01811883	0.194020942	0.477189677	0.190530286
C124	2	175	228	P4	No	NA	No	NA	No	No	No	No	No	No	Yes	No	-1.357671857	0.578343809	1.987072468	No	No_Facility	Normal	5	4	22	0	1.78973305	129.9753214	0.048810683	0.239911769	6.34476797	0.311038087	9.747145343	0	1.291719992	0.937842063	1.027950647	0.100319184	0.420762178	1.378147285	815.9401343	0.960439234	0.253178425	0.353737835	111.746394	2.362727633	0.060099914	0.126882501	0
C125	3	187	228	P4	No	NA	No	NA	Yes	No	No	Yes	No	No	Yes	No	-1.357671857	0.578343809	1.987072468	No	No_Facility	Normal	5	4	23	0	0.587485654	53.36072445	0	0.23376329	4.385434991	0	6.77128916	0	1.149218323	0.614125088	1.067304655	0.091742224	0	0.514884381	309.8136966	0.386222012	0.205767551	0.16864685	72.77979414	1.50779721	0.023369273	0.215817901	0
C128	1	163	241	P4	No	NA	No	NA	Yes	No	No	Yes	Yes	No	Yes	Yes	-1.925749063	0.286075652	2.060092449	No	No_Facility	Normal	7	9	24	0	0	0	0	0.29143449	0	0	0	1.90090006	0	0.858487543	0.791588771	0	0	0	1367.433153	0.471477974	0.094881338	0.135470852	240.0842745	2.285390343	0	0	0
C129	2	188	241	P4	No	NA	No	NA	Yes	No	No	Yes	Yes	No	Yes	Yes	-1.925749063	0.286075652	2.060092449	No	No_Facility	Normal	7	9	25	0	0	0	0	0.033683937	1.162837389	0	3.848917678	0.837584757	0.446334206	0.660314985	0.890125657	0.199845091	0	0.390244567	821.4973501	0.740088833	0.300542055	0.11050581	156.2363633	1.780921667	0	0	0
C130	3	202	241	P4	No	NA	No	NA	Yes	No	No	Yes	Yes	No	Yes	Yes	-1.925749063	0.286075652	2.060092449	No	No_Facility	Normal	7	9	26	0	0	225.0669824	0.507998012	0.501498807	1.853632752	0	5.173901974	17.60330713	0	0.739544356	1.047628944	0	0.626228074	0.053704163	1349.092258	0.370665168	0.134536411	0.085450976	253.9114516	4.240988764	0.119818582	0.047496956	1.860836516
C134	1	202	247	P4	No	NA	No	NA	Yes	No	No	Yes	Yes	Yes	Yes	Yes	0.626820505	-0.276762843	-0.801259756	No	No_Facility	Normal	7	7	27	1.245244548	3.067523876	114.1155431	0.08646992	0.264581351	5.482408922	1.792663503	7.220116768	6.354211922	1.798114076	0.607528279	1.421073145	0.125727651	0.870640258	1.398571616	637.7902887	0.907399693	0.110752226	0.288160854	604.8866723	3.554190026	0.598103936	0.43326862	0.273114804
C135	2	214	247	P4	No	NA	No	NA	Yes	No	No	No	Yes	Yes	Yes	Yes	0.626820505	-0.276762843	-0.801259756	No	No_Facility	Normal	7	7	28	2.236201342	0.99208652	39.58859369	0	0.122696959	5.73654076	0	5.908321258	7.012194713	0.54262068	0.495455733	1.401437109	0	0.524893214	0.9891249	565.0326949	0.432786245	0.205767551	0.172786185	782.8951751	3.707087954	0.122774677	0.137388545	0.943960146
C136	3	230	247	P4	No	NA	Yes	BIO FLOR	Yes	Yes	No	No	No	Yes	Yes	Yes	0.626820505	-0.276762843	-0.801259756	No	No_Facility	Normal	7	7	29	0	0	45.17397569	0	0.111843143	3.155310948	0	5.746268338	0.133308257	1.620841476	0.69334435	0.899911027	0.028356842	0	0.442091189	387.4400128	0.690418181	0.162138226	0.19549655	447.7251397	5.70060097	0.031560051	0.170462483	0.014937871
C137	1	235	269	P5	No	NA	No	NA	Yes	No	No	No	Yes	Yes	Yes	Yes	0.80664283	1.315995932	1.215095282	Yes	Flush_to_septic_tank	Normal	14	4	30	0	0	97.360876	0.048810683	0.301795663	0	0	3.285516492	0.711880486	0	0.620722343	0.376614964	0.232048181	0.169858799	0.202046071	1332.863257	0.587028682	0.063094235	0.056068309	319.6815946	3.66887905	0.155154316	0.257440832	0
C138	2	247	269	P5	No	NA	No	NA	No	No	No	No	No	Yes	Yes	Yes	0.80664283	1.315995932	1.215095282	Yes	Flush_to_septic_tank	Normal	14	4	31	0.074304449	0	203.3209738	0	0.287295037	1.162837389	0	6.3973835	1.423171364	0.683589862	0.832046163	0.791588771	0	0.075513634	0.639066409	1060.492282	0.747716021	0.410912251	0.226467823	180.7423001	3.324520769	0.1463468	0.084699319	0
C139	3	263	269	P5	No	NA	No	NA	Yes	No	No	No	Yes	Yes	Yes	Yes	0.80664283	1.315995932	1.215095282	Yes	Flush_to_septic_tank	Normal	14	4	32	0	0	0	0	0.114771979	0	0	2.816413648	3.011104729	1.501683042	0.587740575	2.694203475	0.074390839	0	0.223056553	646.8808178	0.80104448	0.213673059	0.034933867	190.9009039	4.621268436	0.201881074	0.314494481	0.482018385
C14	1	250	43	K3	No	NA	No	NA	No	No	No	No	No	Yes	No	Yes	-0.401764065	-0.757891476	-0.645430267	No	No_Facility	Normal	8	9	33	0	0.249072551	49.21030148	0	0.005021938	0	0	2.143801195	2.145284579	0.137389535	0.75010661	1.6607418	0	3.06188697	0.543721917	1082.273663	0.797370889	0.328948163	0.401121776	171.6158323	3.938303259	0.078261244	0.162301132	0
C141	1	205	290	K3	No	NA	No	NA	Yes	Yes	Yes	No	Yes	Yes	No	No	-0.797858	-1.169083238	-0.872387886	Yes	Flush_to_septic_tank	Unknown	4	3	34	0	0	0	0	0.122696959	3.092614066	0	6.204857844	0	0.45955740899999997	0.640516738	0.495406536	0	0	0.659725975	312.5128572	0.663687128	0.276865609	0.139624271	87.01529615	3.897981674	0.348837323	0.340369649	0
C142	2	219	290	K3	No	NA	No	NA	Yes	Yes	Yes	No	Yes	Yes	No	No	-0.797858	-1.169083238	-0.872387886	Yes	Flush_to_septic_tank	Unknown	4	3	35	0.971557648	0	79.4155549	0.00522882	0.079468998	1.162837389	0	6.953141826	1.436584831	1.85487248	0.57455109	0.850720571	0	0	1.235045114	247.4156383	0.6023825	0.284758906	0.160363346	134.6978876	5.038643499	0.105002153	0.241846281	0
C143	3	232	290	K3	No	NA	No	NA	Yes	Yes	No	Yes	Yes	Yes	No	No	-0.797858	-1.169083238	-0.872387886	Yes	Flush_to_septic_tank	Unknown	4	3	36	0.157564839	0.820511883	114.2338926	0.024755549	0.109858691	3.800587767	0.540052126	7.346948077	0.356632356	1.76944279	0.485579816	0.436039188	0.014640322	0	0.607459798	247.4568977	0.467218362	0.22538922	0.209881524	117.9655922	2.959891621	0.070188372	0.200175238	0
C15	2	258	43	K3	No	NA	No	NA	Yes	Yes	Yes	Yes	No	Yes	No	Yes	-0.401764065	-0.757891476	-0.645430267	No	No_Facility	Normal	8	9	37	2.118008366	1.033688672	0	0.031501107	0.05837539	5.603581483	0	8.475781529	2.270632062	0.392249504	0.692230501	1.819126836	0.049821161	2.135687477	0.577392253	513.8589577	0.216323238	0.470971202	0.362135261	181.4905558	0.287758407	0.097487848	0.040240353	0.305601699
C16	3	299	43	K5	No	NA	No	NA	No	No	No	No	No	Yes	No	Yes	-0.401764065	-0.757891476	-0.645430267	No	No_Facility	Normal	8	9	38	0	0.007026612	0	0	0.044605137	0.658795165	0	0	0	0.653795821	0.339674775	0.97821709	0	0	0	291.9831636	0.23187363	0.015609008	0	309.1690927	1.295102615	0.127641653	0.149746436	0
C17	1	171	48	K3	No	NA	No	NA	No	No	No	No	No	No	Yes	No	-2.061523199	-1.177645922	0.505130053	Yes	Flush_to_septic_tank	Normal	6	5	39	1.806612923	0.799179973	113.3660607	0.059341465	0.060356647	3.722452757	0	9.071610654	0.672981808	1.883482482	0.468255674	0.90153044	0	2.051828207	0.542110303	230.980653	0.649147406	0.249636512	0.11368469	93.48971299	1.495468612	0.27092723	0.163627245	0
C18	2	181	48	K3	No	NA	No	NA	No	No	No	No	No	No	Yes	No	-2.061523199	-1.177645922	0.505130053	Yes	Flush_to_septic_tank	Normal	6	5	40	2.36243537	1.493884631	344.9860433	0.077366325	0.231600864	4.911715799	0	10.31889052	5.250644792	2.500596975	0.492344704	1.3377819	0	2.92130837	0.461330403	198.459379	0.348907502	0.029172382	0.363753323	222.0701464	1.041843855	0.064505146	0.102183306	0
C19	3	195	48	K3	No	NA	No	NA	No	No	No	No	No	No	Yes	No	-2.061523199	-1.177645922	0.505130053	Yes	Flush_to_septic_tank	Normal	6	5	41	3.953390958	0.319187793	554.4168912	0.244291288	0.119463605	5.068573631	0.311038087	11.43073022	7.402418207	0.869519173	0.711976235	1.834835847	0.004895031	2.52429303	1.269251994	161.4522835	1.197455814	0.414789239	0.344017053	388.8731689	2.345875315	0.201563503	0.095727317	0.245123371
C2	2	209	1	K1	Yes	amoxycillin	No	NA	Yes	Yes	Yes	Yes	Yes	No	Yes	Yes	0.384691507	0.400694072	0.296951324	No	No_Facility	Normal	10	3	42	0	0.639349734	146.6408786	0.292562739	0.009486214	1.771330328	0	3.976237857	0.173234983	0.80196632	0.56683024	0.493553651	0.163135765	1.966611005	0	192.3355335	0.674043527	0.283503581	0.0788013	230.7019987	0.345629116	0.345629116	0.111766116	0.102837077
C23	1	212	49	K3	Yes	amoxycillin	No	NA	Yes	Yes	Yes	Yes	No	Yes	Yes	Yes	-1.333546996	-0.561624348	0.420846313	No	No_Facility	Normal	6	5	43	0	1.061379148	152.4540602	0	0.216622385	0	0	1.046297632	0	1.202638016	0.476558375	1.74232875	0	0.054082445	0.343557038	355.4360387	0.503374181	0.179645181	0.159511609	174.1344741	1.660203491	0.164392385	0.154612613	0
C24	2	239	49	K3	Yes	amoxycillin	No	NA	Yes	No	No	Yes	No	Yes	Yes	Yes	-1.333546996	-0.561624348	0.420846313	No	No_Facility	Normal	6	5	44	0	0.854494134	62.61306499	0	0.318509214	0	0	6.712087811	0.565611473	0.822700007	0.250590794	1.244536024	0.51677186	0	0	272.7056576	1.219970496	0.222406112	0.545587758	218.535099	0	0.381038185	0.146323745	0
C25	3	255	49	K3	No	NA	No	NA	No	No	No	No	No	Yes	Yes	Yes	-1.333546996	-0.561624348	0.420846313	No	No_Facility	Normal	6	5	45	0	0	0	0	0.05308325	0	0	2.251160914	1.11797844	0.090350594	0.568500025	1.380267454	0.304503942	1.701662571	0	540.7325156	0.935933444	0.055526676	0	550.3537779	0.692722345	0.0313799	0.016420349	0
C26	1	204	52	K3	No	NA	No	NA	Yes	No	No	Yes	Yes	Yes	Yes	No	-0.539477348	-0.97110182	-0.816561401	Yes	Flush_to_septic_tank	Normal	3	6	46	0	1.170294771	90.25133687	0	0.056783651	0	0	0	0	0	0.686898886	2.061566909	0.206117476	3.21953836	0.044567641	568.8693005	0.458156027	0.129810879	0.185548221	35.42763356	0.149317562	0.012671508	0.305779093	0
C27	2	215	52	K3	No	NA	No	NA	No	No	No	No	No	Yes	Yes	No	-0.539477348	-0.97110182	-0.816561401	Yes	Flush_to_septic_tank	Normal	3	6	47	0	0.689924814	0	0.007574115	0.0758966	1.093503166	0	0	0	0.425095319	0.352978252	0.282329024	0.163135765	1.966611005	0	259.0929624	0.555959307	0.205230644	0.0788013	52.55659405	0.133525397	0.050725312	0	0
C28	3	228	52	K3	No	NA	No	NA	Yes	No	No	No	Yes	Yes	Yes	No	-0.539477348	-0.97110182	-0.816561401	Yes	Flush_to_septic_tank	Normal	3	6	48	1.458149253	1.484382709	0	0	0	0	0	0	0	0.813541551	0.199007147	0.260583126	0	1.779168137	0	206.7293103	0.343002331	0.106253435	0	35.58814004	2.073172049	0.120747866	0.424204976	0
C3	3	223	1	K1	No	NA	No	NA	No	No	No	No	No	No	Yes	Yes	0.384691507	0.400694072	0.296951324	No	No_Facility	Normal	10	3	49	0	0.644291968	231.4802898	0	0.032965394	0	0	0	1.18569836	0.683660413	0.53316054	1.253045732	0.116744791	3.172925585	0.220357137	485.2394358	0.401593679	0.143568215	0.11368469	423.9195838	0.210468905	0.234464582	0.19176323	0.619470183
C31	1	175	55	K3	No	NA	No	NA	Yes	Yes	Yes	Yes	Yes	No	Yes	No	-1.756185293	-1.043929338	0.259085447	No	No_Facility	Normal	4	5	50	1.266638642	0.976549754	0	0.007574115	0.140614944	0.817757237	0	5.085691786	0	1.59794902	0.666805424	0.855392617	0.33555993	2.459262524	0.24014074	485.292553	0.984123849	0.321483507	0.026457758	53.98567399	0.015977726	0.170669244	0.122078595	0
C32	2	188	55	K3	Yes	cefixime	No	NA	Yes	Yes	Yes	Yes	No	No	Yes	No	-1.756185293	-1.043929338	0.259085447	No	No_Facility	Normal	4	5	51	0	0.478655009	0	0.146898554	0.087227915	0	0	5.331403702	0	1.00264238	0.581864957	1.621889765	0.082242156	2.299695447	0.132155803	657.1872963	0.419627227	0.212590354	0	87.82201862	0.806785465	0.086505365	0.143450929	0
C33	3	216	55	K3	No	NA	No	NA	No	No	No	No	No	No	Yes	No	-1.756185293	-1.043929338	0.259085447	No	No_Facility	Normal	4	5	52	1.113477301	1.275158178	78.68178147	0.10670799	0.386040114	6.806957967	0	3.347629775	0.16858309	0.18607595	0.686898886	0.832925645	0.266936463	3.403325141	0.264311607	283.6814884	0.542987493	0.19945478	0.269093331	228.5698092	1.153063163	0.268972662	0.349621599	0.25973931
C35	1	203	56	K3	No	NA	No	NA	No	No	No	No	No	Yes	Yes	No	-0.894386351	-1.20416069	-0.797939658	No	No_Facility	Normal	5	4	53	0	0	22.87163828	0	0	0	0	3.347629775	0	0.332844543	0.327829451	0	0	2.641062584	0	421.237847	0.682127169	0	0.199500621	136.2681143	0.420937809	0.173010731	0	0
C37	3	229	56	K3	No	NA	No	NA	Yes	No	No	Yes	No	Yes	Yes	No	-0.894386351	-1.20416069	-0.797939658	No	No_Facility	Normal	5	4	54	0	0	122.1293164	0.406756555	0.075050936	0.403976124	0	0	1.572429933	0.873115282	0.422765881	0.600211431	0.201811887	0	0	410.2618747	0.366287751	0	0.085791291	857.5294601	1.175864543	0.086505365	0.073161873	0.353009763
C41	1	261	67	K3	Yes	cefadroxile	No	NA	Yes	No	No	No	Yes	Yes	No	Yes	-1.238917947	-1.053555131	-0.392485768	Yes	Flush_to_septic_tank	Normal	5	5	55	0	0.695757347	166.7804404	0	0.258700757	0	0	0.944819102	0	0.68105008	0.558862857	2.163269715	0.143245623	2.641062584	0.300476831	362.0560009	0	0.222406112	0.25519508	68.93385792	2.302701729	0.230627498	0.100431781	0
C42	2	272	67	K3	Yes	cefadroxile	Yes	SMECTA	Yes	Yes	No	Yes	Yes	Yes	No	Yes	-1.238917947	-1.053555131	-0.392485768	Yes	Flush_to_septic_tank	Normal	5	5	56	0	0	0	0.00261441	0.060782176	1.259389606	0	5.084760846	0.153607382	0.752743214	0.421842494	1.051524146	0.205391477	0	0.026852081	265.4220803	0.316528183	0.108496925	0.083432044	111.6203741	0	0.041061847	0.05818103	0
C43	3	286	67	K3	No	NA	No	NA	Yes	No	No	Yes	No	Yes	No	Yes	-1.238917947	-1.053555131	-0.392485768	Yes	Flush_to_septic_tank	Normal	5	5	57	2.364146653	1.820670701	92.16426784	0.033856195	0.119912153	3.086670974	0	7.526518515	0.475109562	1.246470488	0.527885354	1.571805035	0	1.791660461	0.466455421	258.9755063	0.546875165	0.42461495	0.272073031	90.26603118	2.771985603	0.245004793	0.498252433	0
C46	1	237	68	K3	No	NA	No	NA	No	No	No	No	No	Yes	Yes	Yes	-1.278886437	0.189002961	1.310539246	Yes	Flush_to_septic_tank	Normal	6	5	58	1.727852362	0.113604793	29.51441023	0	0.309892191	2.775385963	0	6.989519392	0.499584181	1.052678298	0.455099107	0.781043201	0.239693478	0.020345673	0.34423615	365.4343981	0.632977602	0.162104309	0.146122017	150.618333	1.418845712	0.097487848	0.114951739	0
C47	2	247	68	K3	No	NA	No	NA	Yes	No	No	Yes	No	Yes	Yes	Yes	-1.278886437	0.189002961	1.310539246	Yes	Flush_to_septic_tank	Normal	6	5	59	6.251927428	7.784129338	171.5931925	0	0.253441286	6.497145017	0	6.435520543	1.79877968	0.519304591	0.557881988	1.17342605	0	3.979234285	1.066113642	391.2517775	0.375293225	0.043470374	0.414752832	537.8477745	2.22804143	2.22804143	0.88515644	0.822715066
C48	3	261	68	K3	Yes	cefadroxile	No	NA	Yes	No	No	Yes	Yes	Yes	Yes	Yes	-1.278886437	0.189002961	1.310539246	Yes	Flush_to_septic_tank	Normal	6	5	60	2.795816776	2.987273784	265.2436264	0	0.354290911	0	0	7.193136627	2.32856236	1.986903438	0.597293446	1.602817873	0.164484311	4.436564689	0.480281481	264.6106806	0.764503093	0	0.421460072	288.5739078	0.536902259	0.805475357	0.210764082	0
C52	2	185	70	K3	No	NA	No	NA	Yes	No	No	Yes	Yes	Yes	No	No	-0.633703649	-1.577177882	-1.540194511	Yes	Flush_to_septic_tank	Normal	4	7	61	0.722233918	0	120.6179519	0	0	2.011675114	0	6.712087811	4.704381319	0.306010512	0.610099714	1.295812717	0.286860318	2.007712486	0	287.5111435	0.429608956	0.268001977	0.087430343	235.9503216	2.302701729	0.137268475	0	0
C53	3	212	70	K3	No	NA	No	NA	Yes	Yes	Yes	Yes	No	Yes	No	No	-0.633703649	-1.577177882	-1.540194511	Yes	Flush_to_septic_tank	Normal	4	7	62	0	0.214729118	57.95028488	0	0.066319225	0	0	0	0.273007434	0	0.254316553	0.527195779	0.082242156	0	0.005205094	195.6778114	0.118779016	0.146325522	0.092774111	33.12734997	1.678907979	0.087878758	0.040240353	0
C56	1	203	90	K4	No	NA	No	NA	No	No	No	No	No	No	Yes	No	-1.075558305	0.058700114	0.990361273	Yes	Flush_to_septic_tank	Normal	4	5	63	0.83668241	0.445708372	87.16931045	0.019644195	0.062910867	3.278587966	0	5.230238206	0.19271659	1.117562933	0.381395789	1.156872183	0.337303427	0	0.42774511	144.4952496	0.4490384	0.177471363	0.022498759	29.41754268	0.279584048	0.057618541	0.013015455	0
C57	2	211	90	K4	No	NA	No	NA	No	No	No	No	No	No	Yes	No	-1.075558305	0.058700114	0.990361273	Yes	Flush_to_septic_tank	Normal	4	5	64	1.631694233	0.958745286	488.7488886	0.157636587	0.331658697	1.804644068	1.443675557	2.418526935	29.68471509	1.473337834	0.476043257	1.358684373	0.196332057	0.734306269	0.107486691	616.7912949	0.332889365	0.067268205	0.00679052	256.7516199	4.890058307	0.167418506	0.156029656	1.318810607
C58	3	238	90	K4	No	NA	No	NA	No	No	No	No	No	No	Yes	No	-1.075558305	0.058700114	0.990361273	Yes	Flush_to_septic_tank	Normal	4	5	65	0	0.546247796	32.98536325	2.65921e-5	0.062341099	0	0	3.758274687	3.521751489	1.748065587	0.781319712	0.796545275	0.06082879	0	0.079960979	725.0722547	0.393659126	0.350255785	2.4012e-4	280.7551255	0.65043128	0.093370639	0	0.038224384
C59	1	197	91	K4	No	NA	No	NA	No	No	No	No	No	No	Yes	No	-0.001629132	0.602115095	0.869943976	Yes	Flush_to_septic_tank	Normal	5	3	66	4.314033703	2.161400077	236.1212764	0.173794492	0.175636875	5.711926447	0	9.811735012	2.151352292	1.313403884	0.678783707	1.804299799	0.244928568	0.069743599	0.846537219	593.8086209	0.413647915	0.344551707	0.386317829	239.9842445	3.615828594	0.115313749	0.436029893	0.234562945
C60	2	208	91	K4	Yes	amoxycillin	No	NA	Yes	No	No	Yes	Yes	No	Yes	No	-0.001629132	0.602115095	0.869943976	Yes	Flush_to_septic_tank	Normal	5	3	67	0.42993683	0.967659676	253.4707037	0.248880985	0.192409453	4.838460541	0	7.577650585	1.801244392	0.461311297	0.705169994	1.039741099	0.619712521	1.146442303	0.412337515	880.8976935	0.654154763	0.376014965	0.092597492	624.3796354	4.337885564	0.092783034	0.131110299	0
C61	3	221	91	K4	No	NA	No	NA	No	No	No	No	No	No	Yes	No	-0.001629132	0.602115095	0.869943976	Yes	Flush_to_septic_tank	Normal	5	3	68	0	0.406063465	118.6114455	0	0.224600135	0	0	4.264056796	2.180582479	0.452086885	0.701870928	1.055482768	0.05968075	2.84181853	0.026852081	1047.936244	0.575124558	0.227855198	0.05108263	422.8936158	26.0764142	0.090625031	0.036890647	0.073086188
C65	1	240	110	K5	No	NA	No	NA	Yes	No	No	Yes	Yes	Yes	Yes	Yes	-0.684253335	-0.963914812	-0.69663924	Yes	Flush_to_septic_tank	Normal	7	4	69	2.621872226	0.90726986	199.3739945	0	0.306565687	0	0	9.214647241	0	1.562030194	0.610099714	1.295812717	0.286860318	2.007712486	0	287.5111435	0.429608956	0.268001977	0.087430343	235.9503216	2.532076025	0.370117913	0.355863211	0
C66	2	249	110	K5	No	NA	No	NA	No	No	No	No	No	Yes	Yes	Yes	-0.684253335	-0.963914812	-0.69663924	Yes	Flush_to_septic_tank	Normal	7	4	70	0.722233918	0.375850786	0	0	0.134167841	4.674596139	0	7.03512086	1.619719098	0.635507354	0.865871926	2.467922782	0.053762529	1.282124928	1.048908045	399.1290877	0	0.623530238	0.324600295	294.7062846	1.69022702	0.178503958	0.17223223	0
C67	3	262	110	K5	No	NA	No	NA	No	No	No	No	No	Yes	Yes	Yes	-0.684253335	-0.963914812	-0.69663924	Yes	Flush_to_septic_tank	Normal	7	4	71	1.130077831	0.539648262	155.9875981	0.007574115	0.073308836	3.354382686	0	4.533322428	0.271021099	0.414257292	0.43636302	1.779977736	0	0	0.040863706	398.5838932	0.267104214	0.027567754	0.085791291	444.8362599	3.500666872	0.129010817	0.103399748	0
C7	1	230	23	K2	No	NA	No	NA	No	No	No	No	No	Yes	No	Yes	-0.356622756	-1.439740658	-1.611213207	Yes	Flush_to_septic_tank	Unknown	3	3	72	0	0.698105682	0	0.040895971	0.078371727	1.904145696	0	0	2.977650496	1.037254997	0.295762687	0.964168827	0.340852185	0	0	398.1955605	0.282216162	0.04122872	0.208536227	81.83864145	1.233281739	0.063128317	0.72238953400000006	0
C70	1	196	116	K5	No	NA	No	NA	No	No	No	No	No	Yes	Yes	No	-0.915142119	-1.189227939	-0.757767141	No	No_Facility	Normal	5	6	73	2.146639946	0.400826619	186.6023773	0	0.055322116	0.344228854	0	1.549041436	0.006913635	0.401206747	0.575359793	0.496504563	0.067052118	0	0.471419552	443.8651537	0.340697882	0.152056935	0.183075384	247.8216425	2.487996147	0.101603668	0	0
C71	2	206	116	K5	No	NA	No	NA	Yes	No	No	Yes	No	Yes	Yes	No	-0.915142119	-1.189227939	-0.757767141	No	No_Facility	Normal	5	6	74	0.783115238	0.052364013	272.0172086	0	0.61875842	1.840643467	0	7.438570768	0.03659699	0.993007061	0.322677942	0.69201498	0	0	0.587545976	292.9409253	0.142368344	0.209690176	0.221810058	141.2507067	2.446702973	0.18437849	0.152889547	0.636516886
C72	3	220	116	K5	Yes	amoxycillin	No	NA	Yes	No	No	Yes	No	Yes	Yes	No	-0.915142119	-1.189227939	-0.757767141	No	No_Facility	Normal	5	6	75	2.709364915	0	95.70845523	0.041804649	0.322488517	2.355621948	0	12.58940899	0.448128852	1.482958817	0.98078435	2.620013507	0.185428176	1.779168137	1.190037151	592.4027858	0	0.402913005	0.449079657	305.7121113	2.875877177	0.247066906	0.286901858	1.034108624
C75	1	214	118	K5	No	NA	No	NA	No	No	No	No	No	Yes	No	No	-0.368766636	0.128746241	0.540709138	Yes	Flush_to_septic_tank	Normal	3	6	76	1.232300878	0	195.9176602	0	0.278662998	0.966921175	0	0	7.518983179	0.55827579	0.224809419	0	0	0	0.978218097	245.419791	0	0.106253435	0.199500621	71.76379331	3.181243573	0.238848329	0.424204976	1.314533638
C76	2	228	118	K5	No	NA	No	NA	No	No	No	No	No	Yes	No	No	-0.368766636	0.128746241	0.540709138	Yes	Flush_to_septic_tank	Normal	3	6	77	0	0.079774174	0	0	0.070972298	1.100556492	0	3.079200043	0.769145373	0.652063047	0.328965348	0.962825352	0.403486837	2.84181853	0.311609661	176.0891602	0.320541857	0.201456503	0.197148949	54.4198905	1.354982451	0.075813781	0.270546971	0.551856595
C77	3	256	118	K5	Yes	amoxycillin	No	NA	Yes	No	No	Yes	No	Yes	No	No	-0.368766636	0.128746241	0.540709138	Yes	Flush_to_septic_tank	Normal	3	6	78	0	0.268148041	0	0	0.069092189	0	0	6.378835479	0	0.364219463	0.469116532	1.500599937	0.226583108	3.031566026	0.444435106	88.46477176	0.980942834	0.19945478	0.087430343	57.95208694	1.805167087	0.3537327	0.510458746	0.146172376
C78	1	185	128	K6	No	NA	No	NA	No	No	No	No	No	Yes	Yes	No	-2.344547033	-1.56921041	0.058176294	Yes	Flush_to_septic_tank	Low	5	3	79	0.729074627	1.314544574	111.2706604	0.024405341	0.308307991	0.166660735	0	4.610780461	0	1.470472324	0.679133597	1.319350259	0.116572935	3.275951234	0.423137938	593.88647	0.738000047	0.302367231	0.33071986	434.2849147	0.792977162	0.133815425	0.145104053	0
C79	2	194	128	K6	No	NA	No	NA	No	No	No	No	No	Yes	Yes	No	-2.344547033	-1.56921041	0.058176294	Yes	Flush_to_septic_tank	Low	5	3	80	0	1.297376107	142.4354084	0.245055029	0.29874006	3.814053805	0.108764758	5.03095296	0	1.354831421	0.730780053	1.607052412	0.049821161	0.725435139	0.163854197	983.4884396	0.607713775	0.35172753	0.057625168	543.930898	1.214757869	0.255501813	0.201631959	0
C8	2	241	23	K2	No	NA	No	NA	Yes	No	No	No	Yes	Yes	No	Yes	-0.356622756	-1.439740658	-1.611213207	Yes	Flush_to_septic_tank	Unknown	3	3	81	0	2.433631472	0	0	0.084173799	1.514771617	0	1.642758246	0	0.660584865	0.311141478	1.256783591	0.419019219	16.55650702	0.186138017	108.3013249	0.752295963	0.217601622	0.058939671	41.07926662	5.135674914	0.677688314	101.3659983	0.315273931
C80	3	208	128	K6	No	NA	No	NA	No	No	No	No	No	Yes	Yes	No	-2.344547033	-1.56921041	0.058176294	Yes	Flush_to_septic_tank	Low	5	3	82	1.354682457	1.10630836	104.0922688	0	0.112213303	2.199553595	0	4.926875947	0	1.790558318	0.533018374	1.254429102	0.239693478	2.051828207	0.476542072	900.8276267	0.703026759	0.362861382	0.37362175	827.1785744	2.640918447	0.107415619	0.46413452	0.380427375
C84	1	166	129	K6	Yes	amoxycillin	No	NA	Yes	No	No	Yes	Yes	Yes	No	No	-1.403720379	-0.229146481	0.990568817	Yes	Flush_to_septic_tank	Normal	4	5	83	0	0.191334347	53.9849689	0	0.035858828	2.733664461	0	4.564546705	0	0.822440499	0.744140955	1.0078921	0.113291554	0	0.492781285	367.7227826	0.618069193	0.084673835	0.013214162	157.3271179	0.399362454	48.14679986	0.111766116	0.285935121
C85	2	183	129	K6	Yes	cefadroxile	No	NA	Yes	No	No	No	Yes	Yes	No	No	-1.403720379	-0.229146481	0.990568817	Yes	Flush_to_septic_tank	Normal	4	5	84	2.432731096	0.558896834	268.673212	0.259279208	0.349150122	1.838332938	0	7.794090935	3.265538853	1.562498973	0.611140645	1.495839257	0.220841072	2.766986373	0.648840419	386.4024931	0.624601474	0.310841527	0.389565479	354.7500822	4.009174107	0.155004278	0.385380444	0.255531054
C86	3	192	129	K6	No	NA	No	NA	Yes	No	No	No	Yes	Yes	No	No	-1.403720379	-0.229146481	0.990568817	Yes	Flush_to_septic_tank	Normal	4	5	85	0.42993683	0.113604793	142.0074059	0	0.212159776	3.55551436	0	4.678541212	0	1.120599397	0.40129205	0.306998445	0.12165758	0	0.247073019	420.5632448	0.320359006	0.332068292	0.332068292	305.2756213	1.316453077	0.024449745	0.386996893	0.255531054
C89	1	243	158	P1	No	NA	No	NA	No	No	No	No	No	No	Yes	Yes	-1.840527177	-2.08197999	-1.209961653	Yes	Flush_to_septic_tank	Normal	4	4	86	2.533277284	1.849155588	106.0961119	0.003471039	0.298598527	1.209869761	0	3.347629775	0	1.841881634	0.750851647	0.522038411	0.029240166	3.21953836	0.300476831	381.9608007	0	0.44739625	0.115562082	274.4689409	1.153063163	0.331876341	0.152819561	0.668646526
C9	3	256	23	K2	No	NA	No	NA	No	No	No	No	No	Yes	No	Yes	-0.356622756	-1.439740658	-1.611213207	Yes	Flush_to_septic_tank	Unknown	3	3	87	0	0.007026612	0	0	0.181270583	1.338106591	0	3.297571494	0.282805737	0.977266582	0.564343968	0.371069231	0.071622812	1.146442303	0	441.9801985	0.500882389	0.190294994	0.14382385	18.17191523	0.557650796	0.0947432	0.282947925	0
C90	2	254	158	P1	No	NA	No	NA	Yes	No	No	Yes	No	No	Yes	Yes	-1.840527177	-2.08197999	-1.209961653	Yes	Flush_to_septic_tank	Normal	4	4	88	3.320271964	17.66966982	125.8665392	0	0.162586987	1.500778389	0	8.003024031	1.28537781	2.682261664	0.562474119	1.912532258	0	1.879929258	0.930835815	484.3976793	0.693536119	0.323270686	0.209002043	183.2080032	0.992202433	0.178231989	0.227547831	0.223838023
C91	3	268	158	P1	No	NA	No	NA	No	No	No	No	No	No	Yes	Yes	-1.840527177	-2.08197999	-1.209961653	Yes	Flush_to_septic_tank	Normal	4	4	89	0	0.319187793	8.659310277	2.65921e-5	0.020586085	0	0	2.241861652	0	1.520606276	0.669700214	1.365958086	0	2.691356963	0	757.9104273	0.79838073	0.015730683	0.189063946	267.6042107	1.378534226	0.078261244	0.089339972	0
C95	1	193	188	P3	No	NA	No	NA	No	No	No	No	No	Yes	No	Yes	0.458738714	-0.767710924	-1.299753785	Yes	Flush_to_septic_tank	Normal	6	4	90	0	0	19.79429685	0	0.043628824	0.497403232	0	0.565687467	0.163497191	0.321924511	0.334057573	0.338888296	0	0	0.101023	241.4708399	0.2318735	0.07519	2.4e-4	81.73392563	0.672535	0.087879	0.161013401	0
C96	2	213	188	P3	No	NA	No	NA	Yes	Yes	Yes	Yes	No	Yes	No	Yes	0.458738714	-0.767710924	-1.299753785	Yes	Flush_to_septic_tank	Normal	6	4	91	0.204743334	0.381748669	65.07104765	0.017252214	0.102942749	1.67841158	0	5.815977676	0	2.006869402	0.562661157	1.143815913	0.184981163	0.539642307	0.902573923	201.0252753	0.673591032	0.198980611	0.061499154	38.26696561	1.584796979	0.098859939	2.476159342	0
C97	3	236	188	P3	Yes	amoxycillin	No	NA	Yes	No	No	Yes	No	Yes	No	Yes	0.458738714	-0.767710924	-1.299753785	Yes	Flush_to_septic_tank	Normal	6	4	92	0.55673865	0.275170488	122.2504446	0	0.091426957	1.358971111	0	0.706072577	0	0.568429302	0.462526782	1.108740437	0.054419559	0.641062464	0.238808736	442.5940649	0.2280064	0.087064376	0.242351207	200.5830892	6.21485844	1.985986847	0.111766116	0
C99	1	224	190	P3	No	NA	No	NA	Yes	Yes	Yes	Yes	No	No	Yes	Yes	-0.66119045	-0.68319875	-0.329732209	Yes	Flush_to_septic_tank	Normal	6	6	93	0.361116959	0.242677686	0	0.038553342	0.462783064	2.156981596	0	5.836044577	0	0.832253436	0.373730424	1.072983296	0.019293097	1.60976918	0	385.9359165	0.375086369	0.212001656	0.099403149	288.0483395	5.894428258	0.227547046	0.151895241	0
[truncated: 6 more columns]
