# Supplementary material for: Faecal microbiota and cytokine profiles of rural Cambodian infants linked to diet and diarrhoeal episodes
Source: NPJ Biofilms Microbiomes. 2024 Sep 14;10:85. doi: 10.1038/s41522-024-00562-0 (PMC11401897; doi:10.1038/s41522-024-00562-0)
Supplement: Supplementary file 11 — Supplementary File 10 [file 41522_2024_562_MOESM11_ESM.csv]

feature	metadata	value	coef	stderr	pval	name	qval	N	N.not.zero
IL.1a	still_breast_feeding	Yes	0.12054236848094481	0.03813642770388641	0.00214383172698974	still_breast_feedingYes	0.031085560041351226	93	93
VEGF	still_breast_feeding	Yes	0.20040567487427516	0.06041695813760383	0.0013134718341659532	still_breast_feedingYes	0.031085560041351226	93	93
IL.1b	time_point	time_point	0.28135990195954197	0.11289722365187961	0.01476237047227088	time_point	0.14270291456528517	93	83
Eotaxin.3	still_breast_feeding	Yes	9.768321821820251	3.8817470120035464	0.06560271232151065	still_breast_feedingYes	0.47561966433095215	93	7
IL.16	still_breast_feeding	Yes	-0.8603462077519813	0.5609052283153761	0.13554543557867132	still_breast_feedingYes	0.7861635263562936	93	33
IFN.y	still_breast_feeding	Yes	-0.7260795031617256	0.523128290132872	0.17118418845582278	still_breast_feedingYes	0.8273902442031434	93	54
Eotaxin	time_point	time_point	-0.040621633869467925	0.21267241769927483	0.850547398231019	time_point	0.9726928003472659	93	22
Eotaxin	still_breast_feeding	Yes	-0.19386951662570273	0.7911041402514188	0.8090358046538824	still_breast_feedingYes	0.9726928003472659	93	22
Eotaxin.3	time_point	time_point	1.3707505544961924	1.5933058943407707	0.43812352118600384	time_point	0.9726928003472659	93	7
IL.8..HA.	time_point	time_point	0.024041114933602715	0.046372608194283425	0.6058144269144626	time_point	0.9726928003472659	93	72
IL.8..HA.	still_breast_feeding	Yes	0.009679805902454977	0.11078057836401027	0.9306239978676869	still_breast_feedingYes	0.9726928003472659	93	72
MCP.4	time_point	time_point	-0.00839640242667804	0.2435375720261526	0.9726928003472659	time_point	0.9726928003472659	93	38
MCP.4	still_breast_feeding	Yes	0.049559261408766445	0.5545506343216848	0.9292986426889587	still_breast_feedingYes	0.9726928003472659	93	38
MIP.1a	time_point	time_point	0.007014719398491199	0.09898158858423044	0.943719667463768	time_point	0.9726928003472659	93	68
MIP.1a	still_breast_feeding	Yes	0.07187354252871167	0.2186843481220985	0.7434666543073967	still_breast_feedingYes	0.9726928003472659	93	68
MIP.1b	time_point	time_point	0.01450279613183143	0.36704136688025957	0.969002736290062	time_point	0.9726928003472659	93	18
MIP.1b	still_breast_feeding	Yes	0.762949640332845	0.734674497446913	0.3154949416415003	still_breast_feedingYes	0.9726928003472659	93	18
TARC	time_point	time_point	-0.33319760201788595	0.38383994348847883	0.4057094656923914	time_point	0.9726928003472659	93	13
TARC	still_breast_feeding	Yes	0.46276065381107334	0.853665260250401	0.5996291458521937	still_breast_feedingYes	0.9726928003472659	93	13
IL.12.IL.23p40	time_point	time_point	0.22471206671180832	0.6700545579041393	0.7431407654820709	time_point	0.9726928003472659	93	15
IL.12.IL.23p40	still_breast_feeding	Yes	0.3259485176913523	1.4137377734949408	0.8215420216906821	still_breast_feedingYes	0.9726928003472659	93	15
IL.16	time_point	time_point	0.11589885069091876	0.24234709504112495	0.6359497348919143	time_point	0.9726928003472659	93	33
IL.1a	time_point	time_point	-0.008776288565571097	0.01720793262575287	0.611290064000918	time_point	0.9726928003472659	93	93
VEGF	time_point	time_point	0.01958975880177439	0.027261361582088334	0.4742546678312828	time_point	0.9726928003472659	93	93
IFN.y	time_point	time_point	0.08223297927800631	0.24101630727576182	0.7343603237971192	time_point	0.9726928003472659	93	54
IL.1b	still_breast_feeding	Yes	0.11431948938254535	0.2439889441544862	0.6406700049453891	still_breast_feedingYes	0.9726928003472659	93	83
IL.6	time_point	time_point	3.672634994134149	2.5456843554518107	0.38586375098438946	time_point	0.9726928003472659	93	3
IL.8	time_point	time_point	-0.12699751669465353	0.2052514406697212	0.5380952370132295	time_point	0.9726928003472659	93	73
IL.8	still_breast_feeding	Yes	0.17695887912762537	0.43941192760196846	0.6883833190199395	still_breast_feedingYes	0.9726928003472659	93	73
IP.10	time_point	time_point	NA	NA	NA	time_point	NA	93	0
IP.10	still_breast_feeding	still_breast_feeding	NA	NA	NA	still_breast_feeding	NA	93	0
MCP.1	time_point	time_point	NA	NA	NA	time_point	NA	93	0
MCP.1	still_breast_feeding	still_breast_feeding	NA	NA	NA	still_breast_feeding	NA	93	0
GM.CSF	time_point	time_point	NA	NA	NA	time_point	NA	93	0
GM.CSF	still_breast_feeding	still_breast_feeding	NA	NA	NA	still_breast_feeding	NA	93	0
IL.15	time_point	time_point	NA	NA	NA	time_point	NA	93	0
IL.15	still_breast_feeding	still_breast_feeding	NA	NA	NA	still_breast_feeding	NA	93	0
IL.17A	time_point	time_point	NA	NA	NA	time_point	NA	93	0
IL.17A	still_breast_feeding	still_breast_feeding	NA	NA	NA	still_breast_feeding	NA	93	0
IL.5	time_point	time_point	NA	NA	NA	time_point	NA	93	1
IL.5	still_breast_feeding	still_breast_feeding	NA	NA	NA	still_breast_feeding	NA	93	1
IL.7	time_point	time_point	NA	NA	NA	time_point	NA	93	1
IL.7	still_breast_feeding	still_breast_feeding	NA	NA	NA	still_breast_feeding	NA	93	1
TNF.b	time_point	time_point	NA	NA	NA	time_point	NA	93	0
TNF.b	still_breast_feeding	still_breast_feeding	NA	NA	NA	still_breast_feeding	NA	93	0
IL.10	time_point	time_point	NA	NA	NA	time_point	NA	93	1
IL.10	still_breast_feeding	still_breast_feeding	NA	NA	NA	still_breast_feeding	NA	93	1
IL.12p70	time_point	time_point	NA	NA	NA	time_point	NA	93	2
IL.12p70	still_breast_feeding	still_breast_feeding	NA	NA	NA	still_breast_feeding	NA	93	2
IL.13	time_point	time_point	NA	NA	NA	time_point	NA	93	0
IL.13	still_breast_feeding	still_breast_feeding	NA	NA	NA	still_breast_feeding	NA	93	0
IL.2	time_point	time_point	NA	NA	NA	time_point	NA	93	1
IL.2	still_breast_feeding	still_breast_feeding	NA	NA	NA	still_breast_feeding	NA	93	1
IL.4	time_point	time_point	NA	NA	NA	time_point	NA	93	0
IL.4	still_breast_feeding	still_breast_feeding	NA	NA	NA	still_breast_feeding	NA	93	0
TNF.a	time_point	time_point	NA	NA	NA	time_point	NA	93	0
TNF.a	still_breast_feeding	still_breast_feeding	NA	NA	NA	still_breast_feeding	NA	93	0
